# Supplementary material for: Integrating preexposure prophylaxis delivery in routine family planning clinics: A feasibility programmatic evaluation in Kenya
Source: PLoS Med. 2019 Sep 3;16(9):e1002885. doi: 10.1371/journal.pmed.1002885 (PMC6719826; doi:10.1371/journal.pmed.1002885)
Supplement: S1 Data — (CSV) [file pmed.1002885.s004.csv]

MFLCODE	Client_ID	Age	PartnerHIVstatus	risk_condom	risk_exchange	r_sti	risk_forcedsex	risk_ipv	prepinitiate	continue_atmonth1	married_status	fp_type	due_3mo	due_6mo	continue_atmonth3	continue_atmonth6
AIRPORT DISPENSARY	1	34	Negative	Yes	No	No	No	No	No	No	Married/Cohabiting		Yes	Yes	No	No
MANYWANDA SUB COUNTY HOSPITAL	2	25	Negative	Yes	No	No	No	No	No	No	Married/Cohabiting	Condoms only	Yes	Yes	No	No
AIRPORT DISPENSARY	3	27	Unknown	Yes	No	No	No	No	No	No	Not married/cohabiting	Injectable	Yes	Yes	No	No
AIRPORT DISPENSARY	4	21	Negative	Yes	No	No	No	No	No	No	Married/Cohabiting	Injectable	Yes	Yes	No	No
AIRPORT DISPENSARY	5	20	Unknown	Yes	No	No	No	No	No	No	Married/Cohabiting	Implant	Yes	Yes	No	No
RABUOR SUB COUNTY HOSPITAL	6	30	Negative	Yes	No	No	No	No	No	No	Married/Cohabiting	Injectable	Yes	Yes	No	No
RABUOR SUB COUNTY HOSPITAL	7	20	Unknown	No	No	No	No	No	No	No	Married/Cohabiting	Implant	Yes	Yes	No	No
AWES MISSION HOSPITAL	8	37	Positive	Yes	No	No	No	No	Yes	Yes	Married/Cohabiting		Yes	Yes	Yes	Yes
MANYWANDA SUB COUNTY HOSPITAL	9	19	Negative	Yes	No	No	No	No	No	No	Married/Cohabiting	Injectable	Yes	Yes	No	No
RABUOR SUB COUNTY HOSPITAL	10	19	Negative	Yes	No	No	No	No	No	No	Not married/cohabiting	Condoms only	Yes	Yes	No	No
AIRPORT DISPENSARY	11	25	Negative	Yes	No	No	No	No	No	No	Not married/cohabiting	Injectable	Yes	Yes	No	No
AIRPORT DISPENSARY	12	24	Unknown	Yes	No	No	No	No	No	No	Married/Cohabiting	Injectable	Yes	Yes	No	No
AHERO COUNTY HOSPITAL	13	26	Negative	Yes	No	No	No	No	No	No	Married/Cohabiting	Injectable	Yes	Yes	No	No
AIRPORT DISPENSARY	14	28	Unknown	Yes	No	No	No	No	No	No	Married/Cohabiting	Injectable	Yes	Yes	No	No
RABUOR SUB COUNTY HOSPITAL	15	23	Unknown	Yes	No	No	No	No	No	No	Married/Cohabiting	OCP	Yes	Yes	No	No
AIRPORT DISPENSARY	16	22	Negative	Yes	No	No	No	No	No	No		Injectable	Yes	Yes	No	No
MANYWANDA SUB COUNTY HOSPITAL	17	20	Negative	Yes	No	No	No	No	No	No	Not married/cohabiting	Implant	Yes	Yes	No	No
AIRPORT DISPENSARY	18	23	Negative	Yes	No	No	No	No	No	No	Married/Cohabiting	Injectable	Yes	Yes	No	No
AIRPORT DISPENSARY	19	20	Negative	Yes	No	No	No	No	No	No	Married/Cohabiting	Implant	Yes	Yes	No	No
MANYWANDA SUB COUNTY HOSPITAL	20	18	Negative	Yes	No	No	No	No	No	No	Married/Cohabiting	Implant	Yes	Yes	No	No
MANYWANDA SUB COUNTY HOSPITAL	21	20	Unknown	Yes	No	No	No	No	No	No	Not married/cohabiting	Injectable	Yes	Yes	No	No
AIRPORT DISPENSARY	22	24	Negative	Yes	No	No	No	No	No	No	Not married/cohabiting	Implant	Yes	Yes	No	No
RABUOR SUB COUNTY HOSPITAL	23	29	Unknown	Yes	No	No	No	No	No	No	Married/Cohabiting	OCP	Yes	Yes	No	No
NYALENDA HEALTH CENTER	24	20	Unknown	Yes	No	No	No	No	Yes	No	Married/Cohabiting		Yes	Yes	No	No
RABUOR SUB COUNTY HOSPITAL	25	22	Negative	Yes	No	No	No	Yes	No	No	Not married/cohabiting	Injectable	Yes	Yes	No	No
AIRPORT DISPENSARY	26	19	Negative	Yes	No	No	No	No	No	No	Married/Cohabiting	Injectable	Yes	Yes	No	No
MANYWANDA SUB COUNTY HOSPITAL	27	25	Negative	Yes	No	No	No	No	No	No	Married/Cohabiting	Injectable	Yes	Yes	No	No
AHERO COUNTY HOSPITAL	28	28	Negative	Yes	No	No	No	No	No	No	Married/Cohabiting	Implant	Yes	Yes	No	No
MANYWANDA SUB COUNTY HOSPITAL	29	18	Unknown	Yes	No	No	No	No	Yes	No	Not married/cohabiting	Injectable	Yes	Yes	No	No
MANYWANDA SUB COUNTY HOSPITAL	30	22	Unknown	Yes	No	No	No	No	No	No	Married/Cohabiting	Injectable	Yes	Yes	No	No
MANYWANDA SUB COUNTY HOSPITAL	31	18	Negative	No	No	No	No	No	No	No	Married/Cohabiting	Injectable	Yes	Yes	No	No
AIRPORT DISPENSARY	32	27	Negative	Yes	No	No	No	No	No	No		Implant	Yes	Yes	No	No
AIRPORT DISPENSARY	33	23	Negative	Yes	No	No	No	No	No	No	Married/Cohabiting	Injectable	Yes	Yes	No	No
MANYWANDA SUB COUNTY HOSPITAL	34	40	Unknown	Yes	No	No	No	No	No	No	Married/Cohabiting	Injectable	Yes	Yes	No	No
MANYWANDA SUB COUNTY HOSPITAL	35	17	Negative	Yes	No	No	No	No	No	No	Not married/cohabiting	Implant	Yes	Yes	No	No
AIRPORT DISPENSARY	36	21	Negative	Yes	No	No	No	No	No	No	Married/Cohabiting	Injectable	Yes	Yes	No	No
RABUOR SUB COUNTY HOSPITAL	37	20	Negative	Yes	Yes	No	No	No	No	No	Not married/cohabiting	OCP	Yes	Yes	No	No
MANYWANDA SUB COUNTY HOSPITAL	38	26	Negative	Yes	No	No	No	No	No	No	Married/Cohabiting	Injectable	Yes	Yes	No	No
AIRPORT DISPENSARY	39	18	Negative	Yes	No	No	No	No	No	No	Married/Cohabiting	Injectable	Yes	Yes	No	No
AHERO COUNTY HOSPITAL	40	29	Negative	Yes	No	No	No	No	No	No	Married/Cohabiting		Yes	Yes	No	No
AIRPORT DISPENSARY	41	25	Negative	Yes	No	No	No	No	No	No	Not married/cohabiting	Injectable	Yes	Yes	No	No
RABUOR SUB COUNTY HOSPITAL	42	19	Negative	No	No	No	No	No	No	No	Not married/cohabiting	Injectable	Yes	Yes	No	No
MANYWANDA SUB COUNTY HOSPITAL	43	30	Negative	Yes	No	No	No	No	No	No	Married/Cohabiting	Injectable	Yes	Yes	No	No
AIRPORT DISPENSARY	44	29	Negative	Yes	No	No	No	No	No	No	Married/Cohabiting	Injectable	Yes	Yes	No	No
RABUOR SUB COUNTY HOSPITAL	45	27	Negative	Yes	No	No	No	No	No	No	Not married/cohabiting	Injectable	Yes	Yes	No	No
RABUOR SUB COUNTY HOSPITAL	46	19	Unknown	Yes	No	No	No	No	No	No	Married/Cohabiting	Injectable	Yes	Yes	No	No
LUMUMBA SUB COUNTY HOSPITAL	47	28	Unknown	Yes	No	No	No	No	Yes	No	Married/Cohabiting	Implant	Yes	Yes	No	No
MANYWANDA SUB COUNTY HOSPITAL	48	23	Negative	Yes	No	No	No	No	No	No	Married/Cohabiting	Implant	Yes	Yes	No	No
NYALENDA HEALTH CENTER	49	26	Unknown	Yes	No	No	No	No	Yes	No	Not married/cohabiting	Implant	Yes	Yes	No	No
MANYWANDA SUB COUNTY HOSPITAL	50	39	Negative	Yes	No	No	No	No	No	No	Married/Cohabiting	Injectable	Yes	Yes	No	No
NYALENDA HEALTH CENTER	51	24	Unknown	No	No	No	No	No	Yes	No	Not married/cohabiting	Condoms only	Yes	Yes	No	No
AIRPORT DISPENSARY	52	23	Negative	Yes	No	No	No	No	Yes	No	Married/Cohabiting	Implant	Yes	Yes	No	No
AIRPORT DISPENSARY	53	23	Negative	Yes	No	No	No	No	No	No	Married/Cohabiting	Injectable	Yes	Yes	No	No
LUMUMBA SUB COUNTY HOSPITAL	54	24	Negative	Yes	No	No	No	No	No	No	Married/Cohabiting	OCP	Yes	Yes	No	No
MANYWANDA SUB COUNTY HOSPITAL	55	29	Unknown	Yes	No	No	No	No	No	No	Married/Cohabiting	Injectable	Yes	Yes	No	No
MANYWANDA SUB COUNTY HOSPITAL	56	17	Unknown	Yes	No	No	No	No	Yes	No	Not married/cohabiting	Implant	Yes	Yes	No	No
LUMUMBA SUB COUNTY HOSPITAL	57	25	Negative	Yes	No	No	No	No	No	No	Married/Cohabiting	Implant	Yes	Yes	No	No
LUMUMBA SUB COUNTY HOSPITAL	58	23	Negative	Yes	No	No	No	No	No	No	Married/Cohabiting	Implant	Yes	Yes	No	No
MANYWANDA SUB COUNTY HOSPITAL	59	20	Unknown	Yes	No	No	No	No	Yes	No	Married/Cohabiting		Yes	Yes	No	No
MIGOSI SUB COUNTY	60	35	Positive	No	No	No	No	No	Yes	No	Married/Cohabiting	Implant	Yes	Yes	No	No
AIRPORT DISPENSARY	61	23	Unknown	Yes	No	No	No	No	No	No	Not married/cohabiting	Injectable	Yes	Yes	No	No
MANYWANDA SUB COUNTY HOSPITAL	62	20	Unknown	Yes	No	No	No	No	No	No	Married/Cohabiting	Injectable	Yes	Yes	No	No
LUMUMBA SUB COUNTY HOSPITAL	63	22	Negative	Yes	No	No	No	No	No	No	Married/Cohabiting	Implant	Yes	Yes	No	No
MANYWANDA SUB COUNTY HOSPITAL	64	27	Negative	Yes	No	No	No	No	No	No	Married/Cohabiting	Injectable	Yes	Yes	No	No
MANYWANDA SUB COUNTY HOSPITAL	65	20	Unknown	Yes	No	No	No	No	Yes	No	Married/Cohabiting		Yes	Yes	No	No
LUMUMBA SUB COUNTY HOSPITAL	66	29	Negative	No	No	No	No	No	No	No	Married/Cohabiting	Injectable	Yes	Yes	No	No
AIRPORT DISPENSARY	67	23	Negative	Yes	No	No	No	No	No	No	Married/Cohabiting	Injectable	Yes	Yes	No	No
LUMUMBA SUB COUNTY HOSPITAL	68	27	Negative	Yes	No	No	No	No	No	No	Married/Cohabiting	Implant	Yes	Yes	No	No
AIRPORT DISPENSARY	69	30	Positive	Yes	No	No	No	No	Yes	No	Married/Cohabiting	Injectable	Yes	Yes	No	No
AIRPORT DISPENSARY	70	23	Unknown	Yes	No	No	No	No	Yes	No	Not married/cohabiting	Injectable	Yes	Yes	No	No
AIRPORT DISPENSARY	71	21	Positive	Yes	No	No	No	No	Yes	Yes		Injectable	Yes	Yes	Yes	Yes
LUMUMBA SUB COUNTY HOSPITAL	72	30	Negative	Yes	No	No	No	No	No	No	Married/Cohabiting	Implant	Yes	Yes	No	No
AIRPORT DISPENSARY	73	23	Unknown	Yes	No	No	No	No	No	No	Married/Cohabiting	Injectable	Yes	Yes	No	No
AIRPORT DISPENSARY	74	25	Positive	Yes	No	No	No	No	Yes	Yes	Married/Cohabiting	Implant	Yes	Yes	Yes	No
AIRPORT DISPENSARY	75	26	Negative	Yes		No	No	No	No	No	Married/Cohabiting		Yes	Yes	No	No
NYALENDA HEALTH CENTER	76	20	Negative	Yes	No	No	No	No	No	No	Not married/cohabiting	Injectable	Yes	Yes	No	No
MIGOSI SUB COUNTY	77	25	Positive	Yes	No	No	No	No	Yes	Yes	Married/Cohabiting		Yes	Yes	No	No
LUMUMBA SUB COUNTY HOSPITAL	78	30	Negative	Yes	No	No	No	No	No	No	Married/Cohabiting	Implant	Yes	Yes	No	No
LUMUMBA SUB COUNTY HOSPITAL	79	20	Negative	Yes	No	No	No	No	No	No	Married/Cohabiting	Implant	Yes	Yes	No	No
AIRPORT DISPENSARY	80	26	Unknown	Yes	No	No	No	No	No	No	Married/Cohabiting	Injectable	Yes	Yes	No	No
LUMUMBA SUB COUNTY HOSPITAL	81	25	Unknown	Yes	No	No	No	No	No	No	Not married/cohabiting	IUCD	Yes	Yes	No	No
AIRPORT DISPENSARY	82	28	Negative	Yes	No	No	No	No	No	No	Married/Cohabiting	Implant	Yes	Yes	No	No
LUMUMBA SUB COUNTY HOSPITAL	83	26	Negative	Yes	No	No	No	No	Yes	No	Not married/cohabiting	Injectable	Yes	Yes	No	No
AIRPORT DISPENSARY	84	24	Negative	Yes	No	No	No	No	No	No	Married/Cohabiting	Injectable	Yes	Yes	No	No
AIRPORT DISPENSARY	85	25	Unknown	Yes	No	No	No	No	No	No	Married/Cohabiting	Injectable	Yes	Yes	No	No
AIRPORT DISPENSARY	86	32	Negative	Yes	No	No	No	No	No	No	Married/Cohabiting	Injectable	Yes	Yes	No	No
NYALENDA HEALTH CENTER	87	29	Negative	Yes	No	No	No	No	No	No	Married/Cohabiting	Implant	Yes	Yes	No	No
MIGOSI SUB COUNTY	88	30	Negative	Yes	Yes	No	No	No	Yes	Yes	Not married/cohabiting	Implant	Yes	Yes	No	No
MANYWANDA SUB COUNTY HOSPITAL	89	26	Negative	Yes	No	No	No	No	No	No	Married/Cohabiting	Injectable	Yes	Yes	No	No
AIRPORT DISPENSARY	90	21	Unknown	Yes	No	No	No	No	No	No	Married/Cohabiting	Injectable	Yes	Yes	No	No
AIRPORT DISPENSARY	91	32	Negative	Yes	No	No	No	No	No	No	Married/Cohabiting	Implant	Yes	Yes	No	No
AIRPORT DISPENSARY	92	33	Negative	Yes	No	No	No	No	No	No	Married/Cohabiting	Injectable	Yes	Yes	No	No
AIRPORT DISPENSARY	93	21	Negative	Yes	No	No	No	No	No	No	Married/Cohabiting	Injectable	Yes	Yes	No	No
NYALENDA HEALTH CENTER	94	18	Unknown	No	No	No	No	No	No	No	Not married/cohabiting		Yes	Yes	No	No
AIRPORT DISPENSARY	95	19	Negative	Yes		No	No	No	No	No	Not married/cohabiting	Injectable	Yes	Yes	No	No
LUMUMBA SUB COUNTY HOSPITAL	96	26	Negative	Yes	No	No	No	No	No	No	Married/Cohabiting	Injectable	Yes	Yes	No	No
LUMUMBA SUB COUNTY HOSPITAL	97	32	Negative	Yes	No	No	No	No	No	No	Married/Cohabiting	Implant	Yes	Yes	No	No
LUMUMBA SUB COUNTY HOSPITAL	98	23	Negative	Yes	No	No	No	No	No	No	Married/Cohabiting	Injectable	Yes	Yes	No	No
MANYWANDA SUB COUNTY HOSPITAL	99	34	Unknown	Yes	No	No	No	No	No	No	Married/Cohabiting	Injectable	Yes	Yes	No	No
AIRPORT DISPENSARY	100	19	Negative	Yes	No	No	No	No	No	No	Married/Cohabiting	Injectable	Yes	Yes	No	No
MANYWANDA SUB COUNTY HOSPITAL	101	21	Unknown	Yes	No	No	No	No	No	No	Not married/cohabiting	Injectable	Yes	Yes	No	No
CHULAIMBO COUNTY HOSPITAL	102	35	Positive	Yes	No	No	No	No	Yes	Yes	Married/Cohabiting	Injectable	Yes	Yes	Yes	Yes
CHULAIMBO COUNTY HOSPITAL	103	37	Unknown	Yes	No	No	No	No	Yes	Yes	Married/Cohabiting	Implant	Yes	Yes	No	No
NYALENDA HEALTH CENTER	104	28	Negative	Yes	No	No	No	No	No	No	Married/Cohabiting	Injectable	Yes	Yes	No	No
LUMUMBA SUB COUNTY HOSPITAL	105	21	Negative	Yes	No	No	No	No	No	No	Married/Cohabiting		Yes	Yes	No	No
AIRPORT DISPENSARY	106	22	Negative	Yes	No	No	No		No	No	Married/Cohabiting	Injectable	Yes	Yes	No	No
AIRPORT DISPENSARY	107	24	Negative	Yes	No	No	No	No	No	No	Married/Cohabiting	Injectable	Yes	Yes	No	No
AHERO COUNTY HOSPITAL	108	20	Negative	Yes	No	No	No	No	Yes	No	Married/Cohabiting	OCP	Yes	Yes	No	No
AIRPORT DISPENSARY	109	25	Unknown	Yes	No	No	No	No	No	No	Not married/cohabiting	Injectable	Yes	Yes	No	No
MANYWANDA SUB COUNTY HOSPITAL	110	27	Negative	No	No	No	No	No	No	No	Married/Cohabiting	Injectable	Yes	Yes	No	No
LUMUMBA SUB COUNTY HOSPITAL	111	31	Unknown	Yes	No	No	Yes	Yes	No	No	Married/Cohabiting	OCP	Yes	Yes	No	No
AHERO COUNTY HOSPITAL	112	24	Negative	Yes	No	No	No	Yes	No	No	Married/Cohabiting	Implant	Yes	Yes	No	No
NYALENDA HEALTH CENTER	113	26	Negative	Yes	No	No	No	No	Yes	No	Married/Cohabiting	OCP	Yes	Yes	No	No
NYALENDA HEALTH CENTER	114	40	Negative	Yes	No	No	No	No	No	No	Married/Cohabiting	Implant	Yes	Yes	No	No
NYALENDA HEALTH CENTER	115	17	Unknown	No	No	No	No	No	No	No	Not married/cohabiting		Yes	Yes	No	No
RABUOR SUB COUNTY HOSPITAL	116	26	Unknown	Yes	No	No	No	No	No	No	Married/Cohabiting		Yes	Yes	No	No
MUHORONI COUNTY HOSPITAL	117	45	Unknown	Yes	No	No	No	Yes	No	No	Married/Cohabiting	Implant	Yes	Yes	No	No
RABUOR SUB COUNTY HOSPITAL	118	17	Negative	No	No	No	No	No	Yes	No	Not married/cohabiting	Implant	Yes	Yes	No	No
MANYWANDA SUB COUNTY HOSPITAL	119	21	Negative	Yes	No	No	No	No	No	No	Married/Cohabiting	Implant	Yes	Yes	No	No
MANYWANDA SUB COUNTY HOSPITAL	120	21	Unknown	Yes	No	No	No	No	No	No	Married/Cohabiting	Injectable	Yes	Yes	No	No
AHERO COUNTY HOSPITAL	121	27	Negative	Yes	No	No	No	No	No	No	Married/Cohabiting	Injectable	Yes	Yes	No	No
RABUOR SUB COUNTY HOSPITAL	122	25	Positive	Yes	No	Yes	No	No	Yes	Yes	Married/Cohabiting		Yes	Yes	Yes	Yes
NYALENDA HEALTH CENTER	123	45	Unknown	Yes	No	No	No	No	Yes	No	Married/Cohabiting		Yes	Yes	No	No
MUHORONI COUNTY HOSPITAL	124	18	Unknown	Yes	No	No	No	No	Yes	No	Not married/cohabiting	Implant	Yes	Yes	No	No
RABUOR SUB COUNTY HOSPITAL	125	37	Negative	Yes	No	No	No	No	No	No	Married/Cohabiting	Injectable	Yes	Yes	No	No
RABUOR SUB COUNTY HOSPITAL	126	22	Negative	Yes	No	No	No	No	No	No	Married/Cohabiting		Yes	Yes	No	No
LUMUMBA SUB COUNTY HOSPITAL	127	22	Negative	Yes	No	No	No	No	Yes	No	Married/Cohabiting	Injectable	Yes	Yes	No	No
AIRPORT DISPENSARY	128	16	Negative	Yes	No	No	No	No	No	No	Not married/cohabiting	Implant	Yes	Yes	No	No
MIGOSI SUB COUNTY	129	27	Unknown	Yes	No	No	No	No	Yes	No	Not married/cohabiting	Implant	Yes	Yes	No	No
LUMUMBA SUB COUNTY HOSPITAL	130	22	Negative	Yes	No	No	No	No	No	No	Married/Cohabiting	Implant	Yes	Yes	No	No
AIRPORT DISPENSARY	131	26	Unknown	Yes	No	No	No	No	No	No	Married/Cohabiting	Injectable	Yes	Yes	No	No
AHERO COUNTY HOSPITAL	132	21	Negative	Yes	No	No	No	No	No	No	Married/Cohabiting	Implant	Yes	Yes	No	No
AIRPORT DISPENSARY	133	19	Negative	Yes	No	No	No	No	No	No		Injectable	Yes	Yes	No	No
NYALENDA HEALTH CENTER	134	37	Negative	Yes	No	No	No	No	No	No	Married/Cohabiting	Injectable	Yes	Yes	No	No
MANYWANDA SUB COUNTY HOSPITAL	135	35	Unknown	Yes	No	No	No	No	No	No	Married/Cohabiting	Injectable	Yes	Yes	No	No
AIRPORT DISPENSARY	136	16	Negative	Yes	No	No	No	No	No	No	Married/Cohabiting	Injectable	Yes	Yes	No	No
MANYWANDA SUB COUNTY HOSPITAL	137	37	Unknown	Yes	No	No	No	No	No	No	Married/Cohabiting	Injectable	Yes	Yes	No	No
LUMUMBA SUB COUNTY HOSPITAL	138	39	Negative	Yes	No	No	No	No	No	No	Married/Cohabiting	Injectable	Yes	Yes	No	No
AIRPORT DISPENSARY	139	23	Unknown	Yes	No	No	No	No	Yes	No		Injectable	Yes	Yes	No	No
LUMUMBA SUB COUNTY HOSPITAL	140	25	Unknown	Yes	No	No	No	No	Yes	No	Married/Cohabiting	OCP	Yes	Yes	No	No
RABUOR SUB COUNTY HOSPITAL	141	23	Unknown	Yes	No	No	No	No	No	No	Married/Cohabiting	Implant	Yes	Yes	No	No
RABUOR SUB COUNTY HOSPITAL	142	25	Negative	No	No	No	No	No	No	No	Married/Cohabiting	Injectable	Yes	Yes	No	No
AIRPORT DISPENSARY	143	28	Negative	Yes	No	No	No	No	No	No	Married/Cohabiting	Injectable	Yes	Yes	No	No
NYALENDA HEALTH CENTER	144	29	Unknown	Yes	No	No	No	No	Yes	No	Married/Cohabiting	Implant	Yes	Yes	No	No
AHERO COUNTY HOSPITAL	145	34	Negative	Yes	No	No	No	No	No	No	Married/Cohabiting	Injectable	Yes	Yes	No	No
RABUOR SUB COUNTY HOSPITAL	146	21	Negative	Yes	No	No	No	No	No	No	Married/Cohabiting	Implant	Yes	Yes	No	No
RABUOR SUB COUNTY HOSPITAL	147	23	Unknown	Yes	No	No	No	No	Yes	Yes	Married/Cohabiting	Implant	Yes	Yes	No	No
AHERO COUNTY HOSPITAL	148	20	Negative	No	No	No	No	No	No	No	Married/Cohabiting	Injectable	Yes	Yes	No	No
LUMUMBA SUB COUNTY HOSPITAL	149	25	Negative	Yes	No	No	No	No	No	No	Married/Cohabiting	Implant	Yes	Yes	No	No
LUMUMBA SUB COUNTY HOSPITAL	150	31	Negative	Yes	No	No	No	No	No	No	Married/Cohabiting	OCP	Yes	Yes	No	No
LUMUMBA SUB COUNTY HOSPITAL	151	26	Negative	Yes	No	No	No	No	No	No	Not married/cohabiting	Implant	Yes	Yes	No	No
LUMUMBA SUB COUNTY HOSPITAL	152	26	Negative	Yes	No	No	No	No	No	No	Married/Cohabiting	Implant	Yes	Yes	No	No
NYALENDA HEALTH CENTER	153	17	Negative	No	No	No	No	No	No	No	Not married/cohabiting		Yes	Yes	No	No
NYALENDA HEALTH CENTER	154	19	Unknown	No	No	No	No	No	No	No	Not married/cohabiting		Yes	Yes	No	No
AHERO COUNTY HOSPITAL	155	21	Negative	Yes	No	No	No	No	No	No	Married/Cohabiting	Implant	Yes	Yes	No	No
NYALENDA HEALTH CENTER	156	24	Negative	Yes	No	No	No	No	Yes	No	Married/Cohabiting	Implant	Yes	Yes	No	No
NIGHTINGALE MEDICAL CENTER	157	44	Unknown	Yes	No	No	No	No	Yes	Yes	Married/Cohabiting	OCP	Yes	Yes	Yes	No
RABUOR SUB COUNTY HOSPITAL	158	19	Unknown	Yes	No	No	No	No	No	No	Married/Cohabiting	Implant	Yes	Yes	No	No
AHERO COUNTY HOSPITAL	159	30	Negative	Yes	No	No	No	No	No	No	Married/Cohabiting		Yes	Yes	No	No
RABUOR SUB COUNTY HOSPITAL	160	23	Negative	Yes	No	No	No	No	No	No	Married/Cohabiting	Injectable	Yes	Yes	No	No
RABUOR SUB COUNTY HOSPITAL	161	22	Negative	Yes	No	Yes	No	No	No	No	Married/Cohabiting	Injectable	Yes	Yes	No	No
LUMUMBA SUB COUNTY HOSPITAL	162	21	Negative	Yes	No	No	No	No	No	No	Married/Cohabiting	IUCD	Yes	Yes	No	No
LUMUMBA SUB COUNTY HOSPITAL	163	29	Negative	Yes	No	No	No	No	Yes	No	Married/Cohabiting	Injectable	Yes	Yes	No	No
LUMUMBA SUB COUNTY HOSPITAL	164	26	Negative	Yes	No	No	No	No	No	No	Married/Cohabiting	Implant	Yes	Yes	No	No
AHERO COUNTY HOSPITAL	165	36	Negative	No	No	No	No	No	No	No	Not married/cohabiting	Injectable	Yes	Yes	No	No
RABUOR SUB COUNTY HOSPITAL	166	21	Unknown	Yes	No	No	No	No	No	No	Married/Cohabiting		Yes	Yes	No	No
RABUOR SUB COUNTY HOSPITAL	167	18	Positive	No	No	No	No	No	Yes	No	Not married/cohabiting		Yes	Yes	No	No
AHERO COUNTY HOSPITAL	168	29	Unknown	Yes	No	No	No	No	No	No	Married/Cohabiting	Injectable	Yes	Yes	No	No
LUMUMBA SUB COUNTY HOSPITAL	169	21	Negative	Yes	No	No	No	No	No	No	Married/Cohabiting	Injectable	Yes	Yes	No	No
MUHORONI COUNTY HOSPITAL	170	28	Unknown	Yes	No	No	No	No	No	No	Married/Cohabiting	Injectable	Yes	Yes	No	No
NYALENDA HEALTH CENTER	171	27	Unknown	Yes	No	No	No	No	No	No	Married/Cohabiting	Injectable	Yes	Yes	No	No
MUHORONI COUNTY HOSPITAL	172	23	Negative	Yes	No	No	No	No	No	No	Married/Cohabiting	Injectable	Yes	Yes	No	No
MUHORONI COUNTY HOSPITAL	173	20	Unknown	Yes	No	No	No	No	No	No	Married/Cohabiting	Injectable	Yes	Yes	No	No
NYALENDA HEALTH CENTER	174	30	Positive	Yes	No	No	No	No	No	No	Married/Cohabiting	Injectable	Yes	Yes	No	No
AHERO COUNTY HOSPITAL	175	21	Unknown	Yes	No	No	No	No	No	No	Married/Cohabiting	Injectable	Yes	Yes	No	No
RABUOR SUB COUNTY HOSPITAL	176	23	Unknown	No	No	No	No	No	No	No	Not married/cohabiting	Implant	Yes	Yes	No	No
LUMUMBA SUB COUNTY HOSPITAL	177	26	Negative	Yes	No	No	No	No	No	No	Married/Cohabiting	Injectable	Yes	Yes	No	No
MUHORONI COUNTY HOSPITAL	178	32	Unknown	Yes	No	No	No	No	Yes	No	Married/Cohabiting	Injectable	Yes	Yes	No	No
LUMUMBA SUB COUNTY HOSPITAL	179	26	Negative	Yes	No	No	No	No	No	No	Not married/cohabiting	Implant	Yes	Yes	No	No
AHERO COUNTY HOSPITAL	180	30	Unknown	Yes	No	No	No	No	No	No	Married/Cohabiting	Other	Yes	Yes	No	No
RABUOR SUB COUNTY HOSPITAL	181	25	Unknown	Yes	No	No	No	No	No	No	Married/Cohabiting	OCP	Yes	Yes	No	No
LUMUMBA SUB COUNTY HOSPITAL	182	31	Negative	Yes	No	No	No	No	No	No	Married/Cohabiting	IUCD	Yes	Yes	No	No
NYALENDA HEALTH CENTER	183	16	Unknown	No	No	No	No	No	No	No	Not married/cohabiting	Condoms only	Yes	Yes	No	No
LUMUMBA SUB COUNTY HOSPITAL	184	27	Negative	Yes	No	No	No	No	Yes	No	Married/Cohabiting	Injectable	Yes	Yes	No	No
MUHORONI COUNTY HOSPITAL	185	22	Unknown	Yes	No	No	No	No	Yes	No	Not married/cohabiting	Injectable	Yes	Yes	No	No
AHERO COUNTY HOSPITAL	186	30	Negative	Yes	No	No	No	No	No	No	Married/Cohabiting	OCP	Yes	Yes	No	No
LUMUMBA SUB COUNTY HOSPITAL	187	24	Negative	Yes	No	No	No	No	No	No	Married/Cohabiting	Injectable	Yes	Yes	No	No
MUHORONI COUNTY HOSPITAL	188	32	Unknown	Yes	No	No	No	No	Yes	No	Married/Cohabiting	Injectable	Yes	Yes	No	No
RABUOR SUB COUNTY HOSPITAL	189	26	Negative	Yes	No	No	No	No	No	No	Married/Cohabiting	Injectable	Yes	Yes	No	No
MUHORONI COUNTY HOSPITAL	190	24	Unknown	Yes	No	No	No	Yes	No	No	Married/Cohabiting	Injectable	Yes	Yes	No	No
AHERO COUNTY HOSPITAL	191	30	Negative	Yes	No	No	No	No	No	No	Married/Cohabiting	Injectable	Yes	Yes	No	No
MUHORONI COUNTY HOSPITAL	192	27	Unknown	Yes	No	No	No	No	No	No	Married/Cohabiting	Implant	Yes	Yes	No	No
RABUOR SUB COUNTY HOSPITAL	193	32	Negative	Yes	No	No	No	No	No	No	Married/Cohabiting	Injectable	Yes	Yes	No	No
RABUOR SUB COUNTY HOSPITAL	194	35	Negative	No	No	No	No	No	No	No	Married/Cohabiting	Other	Yes	Yes	No	No
NYALENDA HEALTH CENTER	195	29	Negative	Yes	No	No	No	No	No	No	Married/Cohabiting	Implant	Yes	Yes	No	No
LUMUMBA SUB COUNTY HOSPITAL	196	28	Negative	Yes	No	No	No	No	No	No	Married/Cohabiting	Injectable	Yes	Yes	No	No
MUHORONI COUNTY HOSPITAL	197	23	Unknown	Yes	No	No	No	No	Yes	No	Married/Cohabiting	Injectable	Yes	Yes	No	No
MUHORONI COUNTY HOSPITAL	198	32	Unknown	Yes	No	No	No	No	Yes	No	Married/Cohabiting	Implant	Yes	Yes	No	No
AHERO COUNTY HOSPITAL	199	30	Unknown	Yes	No	No	No	No	No	No	Married/Cohabiting	Other	Yes	Yes	No	No
LUMUMBA SUB COUNTY HOSPITAL	200	36	Negative	Yes	No	No	No	No	No	No	Not married/cohabiting	Implant	Yes	Yes	No	No
RABUOR SUB COUNTY HOSPITAL	201	21	Negative	Yes	No	Yes	No	No	No	No	Married/Cohabiting		Yes	Yes	No	No
RABUOR SUB COUNTY HOSPITAL	202	21	Negative	Yes	No	No	No	No	No	No	Not married/cohabiting	Implant	Yes	Yes	No	No
LUMUMBA SUB COUNTY HOSPITAL	203	25	Negative	Yes	No	No	No	No	No	No	Married/Cohabiting	IUCD	Yes	Yes	No	No
AHERO COUNTY HOSPITAL	204	29	Negative	Yes	No	No	No	No	No	No	Married/Cohabiting	OCP	Yes	Yes	No	No
RABUOR SUB COUNTY HOSPITAL	205	21	Negative	Yes	No	No	No	No	No	No	Married/Cohabiting		Yes	Yes	No	No
RABUOR SUB COUNTY HOSPITAL	206	35	Negative	Yes	No	No	No	No	No	No	Married/Cohabiting	Other	Yes	Yes	No	No
LUMUMBA SUB COUNTY HOSPITAL	207	25	Unknown	Yes	No	No	No	No	No	No	Married/Cohabiting	Injectable	Yes	Yes	No	No
LUMUMBA SUB COUNTY HOSPITAL	208	22	Negative	Yes	No	No	No	No	No	No	Married/Cohabiting	Injectable	Yes	Yes	No	No
MUHORONI COUNTY HOSPITAL	209	29	Unknown	Yes	No	No	No	No	No	No	Married/Cohabiting	Implant	Yes	Yes	No	No
NYALENDA HEALTH CENTER	210	31	Unknown	Yes	No	No	No	No	No	No	Not married/cohabiting	Injectable	Yes	Yes	No	No
AHERO COUNTY HOSPITAL	211	20	Negative	Yes	No	No	No	No	No	No	Married/Cohabiting	Injectable	Yes	Yes	No	No
AIRPORT DISPENSARY	212	23	Negative	Yes	No	No	No	No	No	No	Married/Cohabiting	Injectable	Yes	Yes	No	No
MUHORONI COUNTY HOSPITAL	213	23	Unknown	Yes	No	No	No	No	No	No	Married/Cohabiting	Injectable	Yes	Yes	No	No
LUMUMBA SUB COUNTY HOSPITAL	214	18	Unknown	Yes	No	No	No	No	Yes	No	Not married/cohabiting	Implant	Yes	Yes	No	No
AHERO COUNTY HOSPITAL	215	38	Unknown	Yes	No	No	No	Yes	Yes	Yes	Married/Cohabiting	OCP	Yes	Yes	Yes	Yes
AIRPORT DISPENSARY	216	20	Negative	Yes	No	No	No	No	No	No	Married/Cohabiting	Injectable	Yes	Yes	No	No
MANYWANDA SUB COUNTY HOSPITAL	217	22	Unknown	Yes	No	No	No	No	Yes	No	Not married/cohabiting		Yes	Yes	No	No
AIRPORT DISPENSARY	218	23	Negative	Yes	No	No	No	No	No	No	Married/Cohabiting	Injectable	Yes	Yes	No	No
LUMUMBA SUB COUNTY HOSPITAL	219	22	Negative	Yes	No	No	No	No	No	No	Married/Cohabiting	Injectable	Yes	Yes	No	No
LUMUMBA SUB COUNTY HOSPITAL	220	31	Unknown	Yes	No	No	No	No	No	No	Married/Cohabiting	Implant	Yes	Yes	No	No
AIRPORT DISPENSARY	221	20	Unknown	Yes	No	No	No	No	No	No	Not married/cohabiting	Injectable	Yes	Yes	No	No
AHERO COUNTY HOSPITAL	222	23	Unknown	Yes	No	No	No	No	No	No	Married/Cohabiting	Injectable	Yes	Yes	No	No
NYALENDA HEALTH CENTER	223	24	Negative	Yes	No	No	No	No	No	No	Not married/cohabiting	Implant	Yes	Yes	No	No
RABUOR SUB COUNTY HOSPITAL	224	19	Unknown	Yes	No	No	Yes	No	Yes	No	Not married/cohabiting		Yes	Yes	No	No
AWES MISSION HOSPITAL	225	35	Positive	Yes	No	No	No	No	Yes	Yes	Married/Cohabiting		Yes	Yes	Yes	Yes
MUHORONI COUNTY HOSPITAL	226	22	Unknown	Yes	No	No	No	No	No	No	Married/Cohabiting	IUCD	Yes	Yes	No	No
AHERO COUNTY HOSPITAL	227	20	Unknown	Yes	No	No	No	No	No	No	Married/Cohabiting	Injectable	Yes	Yes	No	No
NYALENDA HEALTH CENTER	228	33	Unknown	No	No	No	No	No	No	No	Married/Cohabiting		Yes	Yes	No	No
NYALENDA HEALTH CENTER	229	18	Negative	Yes	No	Yes	No	No	No	No	Not married/cohabiting		Yes	Yes	No	No
LUMUMBA SUB COUNTY HOSPITAL	230	22	Negative	Yes	No	No	No	No	No	No	Married/Cohabiting	Implant	Yes	Yes	No	No
RABUOR SUB COUNTY HOSPITAL	231	27	Negative	Yes	No	No	No	No	No	No	Married/Cohabiting	Injectable	Yes	Yes	No	No
RABUOR SUB COUNTY HOSPITAL	232	22	Unknown	Yes	No	Yes	No	No	Yes	No	Not married/cohabiting	Injectable	Yes	Yes	No	No
NYALENDA HEALTH CENTER	233	20	Unknown	Yes	No	No	No	No	Yes	No	Married/Cohabiting		Yes	Yes	No	No
AIRPORT DISPENSARY	234	26	Negative	Yes	No	No	No	No	No	No	Married/Cohabiting	Injectable	Yes	Yes	No	No
AIRPORT DISPENSARY	235	15	Unknown	Yes	No	No	No	No	No	No	Not married/cohabiting	Implant	Yes	Yes	No	No
MASENO MISSION HOSPITAL	236	45	Positive	Yes	No	No	No	No	Yes	Yes	Married/Cohabiting	Other	Yes	Yes	No	No
NYALENDA HEALTH CENTER	237	40	Negative	Yes	No	No	No	No	No	No	Not married/cohabiting	Condoms only	Yes	Yes	No	No
AHERO COUNTY HOSPITAL	238	19	Positive	Yes	No	No	No	No	No	No	Not married/cohabiting	Implant	Yes	Yes	No	No
MUHORONI COUNTY HOSPITAL	239	24	Unknown	Yes	No	No	No	No	No	No	Married/Cohabiting	Injectable	Yes	Yes	No	No
AHERO COUNTY HOSPITAL	240	20	Negative	Yes	No	No	No	No	No	No	Not married/cohabiting	Injectable	Yes	Yes	No	No
RABUOR SUB COUNTY HOSPITAL	241	24	Negative	Yes	No	No	No	No	No	No	Married/Cohabiting	Injectable	Yes	Yes	No	No
AIRPORT DISPENSARY	242	29	Negative	Yes	No	No	No	No	No	No	Married/Cohabiting	Injectable	Yes	Yes	No	No
AIRPORT DISPENSARY	243	35	Positive	Yes	No	No	No	No	Yes	Yes	Married/Cohabiting		Yes	Yes	No	No
AIRPORT DISPENSARY	244	17	Negative	Yes	No	No	No	No	No	No	Married/Cohabiting	Injectable	Yes	Yes	No	No
LUMUMBA SUB COUNTY HOSPITAL	245	35	Negative	Yes	No	No	No	No	No	No	Married/Cohabiting	Implant	Yes	Yes	No	No
MUHORONI COUNTY HOSPITAL	246	24	Unknown	No	No	No	Yes	No	No	No	Not married/cohabiting	Implant	Yes	Yes	No	No
MUHORONI COUNTY HOSPITAL	247	22	Unknown	Yes	No	No	No	No	No	No	Married/Cohabiting	Injectable	Yes	Yes	No	No
LUMUMBA SUB COUNTY HOSPITAL	248	29	Unknown	Yes	No	No	No	No	No	No		Injectable	Yes	Yes	No	No
LUMUMBA SUB COUNTY HOSPITAL	249	27	Negative	Yes	No	No	No	No	No	No	Married/Cohabiting	Implant	Yes	Yes	No	No
AHERO COUNTY HOSPITAL	250	30	Negative	Yes	No	No	No	No	No	No	Married/Cohabiting	Injectable	Yes	Yes	No	No
MANYWANDA SUB COUNTY HOSPITAL	251	28	Unknown	Yes	No	No	No	No	Yes	No	Married/Cohabiting	Injectable	Yes	Yes	No	No
KISUMU COUNTY HOSPITAL	252	23	Positive	Yes	No	No	No	No	Yes	Yes	Married/Cohabiting	Injectable	Yes	Yes	No	No
LUMUMBA SUB COUNTY HOSPITAL	253	32	Negative	No	No	No	No	No	No	No	Married/Cohabiting	Implant	Yes	Yes	No	No
RABUOR SUB COUNTY HOSPITAL	254	21	Unknown	Yes	No	No	No	No	No	No	Not married/cohabiting	Other	Yes	Yes	No	No
LUMUMBA SUB COUNTY HOSPITAL	255	23	Negative	Yes	No	No	No	No	No	No	Married/Cohabiting	Injectable	Yes	Yes	No	No
LUMUMBA SUB COUNTY HOSPITAL	256	28	Negative	Yes	No	No	No	No	Yes	No	Married/Cohabiting	Implant	Yes	Yes	No	No
RABUOR SUB COUNTY HOSPITAL	257	29	Negative	Yes	No	No	No	No	No	No	Married/Cohabiting		Yes	Yes	No	No
NYALENDA HEALTH CENTER	258	24	Negative	Yes	No	No	No	No	No	No	Not married/cohabiting	Injectable	Yes	Yes	No	No
NYALENDA HEALTH CENTER	259	42	Negative	Yes	No	No	No	No	No	No	Married/Cohabiting		Yes	Yes	No	No
RABUOR SUB COUNTY HOSPITAL	260	19	Negative	Yes	No	No	No	No	No	No	Married/Cohabiting	Other	Yes	Yes	No	No
AIRPORT DISPENSARY	261	27	Unknown	Yes	No	No	No	No	No	No	Married/Cohabiting	Injectable	Yes	Yes	No	No
RABUOR SUB COUNTY HOSPITAL	262	37	Unknown	Yes	No	No	No	No	No	No	Married/Cohabiting	OCP	Yes	Yes	No	No
LUMUMBA SUB COUNTY HOSPITAL	263	28	Negative	Yes	No	No	No	No	No	No	Married/Cohabiting	Condoms only	Yes	Yes	No	No
AHERO COUNTY HOSPITAL	264	23	Negative	Yes	No	No	No	No	No	No	Married/Cohabiting	Injectable	Yes	Yes	No	No
MANYWANDA SUB COUNTY HOSPITAL	265	30	Unknown	Yes	No	No	No	No	Yes	No			Yes	Yes	No	No
RABUOR SUB COUNTY HOSPITAL	266	22	Negative	Yes	No	No	No	No	No	No	Not married/cohabiting	Implant	Yes	Yes	No	No
LUMUMBA SUB COUNTY HOSPITAL	267	22	Negative	Yes	No	No	No	No	No	No	Married/Cohabiting	Injectable	Yes	Yes	No	No
NYALENDA HEALTH CENTER	268	22	Unknown	Yes	No	No	No	No	No	No	Married/Cohabiting	Injectable	Yes	Yes	No	No
LUMUMBA SUB COUNTY HOSPITAL	269	20	Unknown	Yes	No	No	No	No	Yes	No	Married/Cohabiting	Implant	Yes	Yes	No	No
MUHORONI COUNTY HOSPITAL	270	24	Unknown	Yes	No	No	No	No	No	No	Not married/cohabiting	Injectable	Yes	Yes	No	No
RABUOR SUB COUNTY HOSPITAL	271	24	Negative	Yes	No	No	No	No	No	No	Married/Cohabiting	Implant	Yes	Yes	No	No
MANYWANDA SUB COUNTY HOSPITAL	272	30	Negative	Yes	No	No	No	No	No	No	Married/Cohabiting	Implant	Yes	Yes	No	No
AIRPORT DISPENSARY	273	28	Negative	Yes	No	No	No	No	No	No	Married/Cohabiting	Injectable	Yes	Yes	No	No
LUMUMBA SUB COUNTY HOSPITAL	274	40	Negative	Yes	No	No	No	No	No	No	Married/Cohabiting	Injectable	Yes	Yes	No	No
CHULAIMBO COUNTY HOSPITAL	275	38	Positive	No	No	No	No	No	Yes	Yes	Married/Cohabiting	Condoms only	Yes	Yes	Yes	Yes
MANYWANDA SUB COUNTY HOSPITAL	276	20	Positive	Yes	No	No	No	No	Yes	No	Married/Cohabiting	Implant	Yes	Yes	No	No
RABUOR SUB COUNTY HOSPITAL	277	32	Unknown	Yes	No	No	No	No	No	No	Married/Cohabiting	Injectable	Yes	Yes	No	No
AIRPORT DISPENSARY	278	18	Negative	Yes	No	No	No	No	No	No	Married/Cohabiting	Implant	Yes	Yes	No	No
MUHORONI COUNTY HOSPITAL	279	21	Unknown	Yes	No	No	No	No	Yes	No	Married/Cohabiting	Injectable	Yes	Yes	No	No
LUMUMBA SUB COUNTY HOSPITAL	280	19	Negative	No	No	No	No	No	No	No	Not married/cohabiting		Yes	Yes	No	No
MIGOSI SUB COUNTY	281	26	Positive	Yes	No	No	No	No	Yes	Yes	Married/Cohabiting	Condoms only	Yes	Yes	Yes	Yes
NYALENDA HEALTH CENTER	282	20	Negative	Yes	No	No	No	No	No	No	Not married/cohabiting	Implant	Yes	Yes	No	No
AIRPORT DISPENSARY	283	27	Negative	Yes	No	No	No	No	No	No	Married/Cohabiting	Implant	Yes	Yes	No	No
LUMUMBA SUB COUNTY HOSPITAL	284	20	Negative	Yes	No	No	No	No	Yes	No	Married/Cohabiting	Injectable	Yes	Yes	No	No
LUMUMBA SUB COUNTY HOSPITAL	285	22	Negative	Yes	No	No	No	No	No	No	Married/Cohabiting	Implant	Yes	Yes	No	No
AIRPORT DISPENSARY	286	17	Unknown	Yes	No	No	No	No	No	No	Not married/cohabiting	Implant	Yes	Yes	No	No
RABUOR SUB COUNTY HOSPITAL	287	25	Negative	Yes	No	No	No	No	Yes	No	Married/Cohabiting	Implant	Yes	Yes	No	No
LUMUMBA SUB COUNTY HOSPITAL	288	22	Negative	Yes	No	No	No	No	No	No	Married/Cohabiting	IUCD	Yes	Yes	No	No
LUMUMBA SUB COUNTY HOSPITAL	289	27	Negative	Yes	No	No	No	No	No	No	Married/Cohabiting	Implant	Yes	Yes	No	No
LUMUMBA SUB COUNTY HOSPITAL	290	22	Unknown	Yes	No	No	No	No	No	No	Not married/cohabiting	Implant	Yes	Yes	No	No
RABUOR SUB COUNTY HOSPITAL	291	30	Unknown	Yes	No	No	No	No	No	No	Married/Cohabiting	Injectable	Yes	Yes	No	No
RABUOR SUB COUNTY HOSPITAL	292	20	Unknown	No	No	No	No	No	No	No	Married/Cohabiting	Injectable	Yes	Yes	No	No
RABUOR SUB COUNTY HOSPITAL	293	26	Negative	No	No	No	No	No	No	No	Married/Cohabiting	Injectable	Yes	Yes	No	No
RABUOR SUB COUNTY HOSPITAL	294	20	Unknown	Yes	No	No	No	No	Yes	No	Not married/cohabiting		Yes	Yes	No	No
NYALENDA HEALTH CENTER	295	30	Negative	Yes	No	No	No	No	No	No	Married/Cohabiting	Implant	Yes	Yes	No	No
LUMUMBA SUB COUNTY HOSPITAL	296	18	Unknown	Yes	No	No	No	No	No	No	Not married/cohabiting	Injectable	Yes	Yes	No	No
RABUOR SUB COUNTY HOSPITAL	297	21	Unknown	Yes	No	No	No	No	No	No	Married/Cohabiting	Injectable	Yes	Yes	No	No
AHERO COUNTY HOSPITAL	298	27	Unknown	No	No	No	Yes	Yes	Yes	No	Married/Cohabiting	Implant	Yes	Yes	No	No
AIRPORT DISPENSARY	299	29	Negative	Yes	No	No	No	No	No	No	Married/Cohabiting	Injectable	Yes	Yes	No	No
AIRPORT DISPENSARY	300	23	Unknown	Yes	No	No	No	No	No	No	Married/Cohabiting	Injectable	Yes	Yes	No	No
AIRPORT DISPENSARY	301	22	Negative	Yes	No	No	No	No	No	No	Married/Cohabiting	Injectable	Yes	Yes	No	No
RABUOR SUB COUNTY HOSPITAL	302	25	Unknown	Yes	No	No	No	No	No	No	Married/Cohabiting		Yes	Yes	No	No
AHERO COUNTY HOSPITAL	303	20	Negative	Yes	No	No	No	No	Yes	No	Not married/cohabiting	Implant	Yes	Yes	No	No
AHERO COUNTY HOSPITAL	304	21	Unknown	Yes	No	No	No	Yes	No	No	Married/Cohabiting	Injectable	Yes	Yes	No	No
RABUOR SUB COUNTY HOSPITAL	305	25	Negative	Yes	No	No	No	No	No	No	Married/Cohabiting	Other	Yes	Yes	No	No
AIRPORT DISPENSARY	306	28	Negative	Yes	No	No	No	No	No	No	Married/Cohabiting	Injectable	Yes	Yes	No	No
RABUOR SUB COUNTY HOSPITAL	307	24	Negative	Yes	No	No	No	No	No	No	Married/Cohabiting	OCP	Yes	Yes	No	No
LUMUMBA SUB COUNTY HOSPITAL	308	24	Negative	Yes	No	No	No	No	No	No	Married/Cohabiting	Injectable	Yes	Yes	No	No
MUHORONI COUNTY HOSPITAL	309	32	Unknown	Yes	No	No	No	No	No	No	Married/Cohabiting	Injectable	Yes	Yes	No	No
NYALENDA HEALTH CENTER	310	18	Negative	No	No	No	No	No	No	No	Not married/cohabiting	Condoms only	Yes	Yes	No	No
AIRPORT DISPENSARY	311	20	Negative	Yes	No	No	No	No	No	No	Married/Cohabiting	Injectable	Yes	Yes	No	No
AHERO COUNTY HOSPITAL	312	37	Negative	Yes	No	No	Yes	No	No	No	Married/Cohabiting	Injectable	Yes	Yes	No	No
AHERO COUNTY HOSPITAL	313	28	Negative	Yes	No	No	No	No	Yes	Yes	Married/Cohabiting	Injectable	Yes	Yes	Yes	Yes
LUMUMBA SUB COUNTY HOSPITAL	314	24	Unknown	Yes	No	No	No	No	No	No	Married/Cohabiting	Implant	Yes	Yes	No	No
NYALENDA HEALTH CENTER	315	24	Unknown	Yes	No	No	No	No	No	No	Not married/cohabiting	Injectable	Yes	Yes	No	No
AHERO COUNTY HOSPITAL	316	25	Negative	Yes	No	No	No	No	No	No	Married/Cohabiting	Injectable	Yes	Yes	No	No
AIRPORT DISPENSARY	317	27	Negative	Yes	No	No	No	No	No	No	Married/Cohabiting	Injectable	Yes	Yes	No	No
RABUOR SUB COUNTY HOSPITAL	318	22	Unknown	Yes	No	No	No	No	Yes	No	Married/Cohabiting	Injectable	Yes	Yes	No	No
RABUOR SUB COUNTY HOSPITAL	319	25	Unknown	Yes	No	No	No	No	No	No	Married/Cohabiting	Injectable	Yes	Yes	No	No
RABUOR SUB COUNTY HOSPITAL	320	29	Unknown	Yes	No	No	No	No	No	No	Married/Cohabiting		Yes	Yes	No	No
RABUOR SUB COUNTY HOSPITAL	321	25	Negative	Yes	No	No	No	No	No	No	Married/Cohabiting	Injectable	Yes	Yes	No	No
AHERO COUNTY HOSPITAL	322	20	Negative	Yes	No	No	No	No	No	No	Married/Cohabiting	Injectable	Yes	Yes	No	No
RABUOR SUB COUNTY HOSPITAL	323	23	Unknown	Yes	No	No	No	No	No	No	Married/Cohabiting	Injectable	Yes	Yes	No	No
MUHORONI COUNTY HOSPITAL	324	23	Unknown	Yes	No	No	No	No	No	No	Married/Cohabiting	Injectable	Yes	Yes	No	No
NYALENDA HEALTH CENTER	325	25	Negative	Yes	No	No	No	No	No	No	Not married/cohabiting	Injectable	Yes	Yes	No	No
MUHORONI COUNTY HOSPITAL	326	24	Unknown	Yes	No	No	No	No	Yes	No	Married/Cohabiting	Injectable	Yes	Yes	No	No
NYALENDA HEALTH CENTER	327	25	Negative	Yes	No	No	No	No	No	No	Married/Cohabiting	Implant	Yes	Yes	No	No
AIRPORT DISPENSARY	328	20	Unknown	Yes	No	No		No	No	No	Married/Cohabiting		Yes	Yes	No	No
AHERO COUNTY HOSPITAL	329	29	Negative	Yes	No	No	No	No	No	No	Married/Cohabiting	Injectable	Yes	Yes	No	No
AIRPORT DISPENSARY	330	22	Unknown	Yes	No	No	No	No	No	No	Not married/cohabiting	Injectable	Yes	Yes	No	No
LUMUMBA SUB COUNTY HOSPITAL	331	35	Unknown	Yes	No	No	No	No	Yes	Yes	Married/Cohabiting		Yes	Yes	No	No
AIRPORT DISPENSARY	332	24	Negative	Yes	No	No	No	No	No	No	Married/Cohabiting	Implant	Yes	Yes	No	No
AIRPORT DISPENSARY	333	32	Positive	Yes	No	No	No	No	Yes	No	Married/Cohabiting	Injectable	Yes	Yes	No	No
AIRPORT DISPENSARY	334	16	Unknown	Yes	No	No	No	No	No	No		Implant	Yes	Yes	No	No
MUHORONI COUNTY HOSPITAL	335	32	Unknown	Yes	No	No	No	Yes	Yes	No	Married/Cohabiting	Implant	Yes	Yes	No	No
LUMUMBA SUB COUNTY HOSPITAL	336	22	Negative	Yes	No	No	No	No	No	No	Married/Cohabiting	Injectable	Yes	Yes	No	No
AIRPORT DISPENSARY	337	17	Negative	No	No	No	No	No	No	No	Not married/cohabiting	Injectable	Yes	Yes	No	No
AIRPORT DISPENSARY	338	22	Negative	Yes	No	No	No	No	No	No	Married/Cohabiting	Injectable	Yes	Yes	No	No
NYALENDA HEALTH CENTER	339	23	Negative	Yes	No	No	No	No	No	No	Not married/cohabiting	Implant	Yes	Yes	No	No
RABUOR SUB COUNTY HOSPITAL	340	20	Unknown	Yes	No	No	No	No	No	No	Married/Cohabiting	Injectable	Yes	Yes	No	No
LUMUMBA SUB COUNTY HOSPITAL	341	26	Negative	Yes	No	No	No	No	No	No	Married/Cohabiting	Implant	Yes	Yes	No	No
AIRPORT DISPENSARY	342	21	Unknown	Yes	No	No	No	No	No	No	Married/Cohabiting	Injectable	Yes	Yes	No	No
RABUOR SUB COUNTY HOSPITAL	343	23	Unknown	Yes	No	No	No	No	No	No	Married/Cohabiting		Yes	Yes	No	No
NYALENDA HEALTH CENTER	344	27		Yes	No	No	No	No	Yes	Yes	Not married/cohabiting	Implant	Yes	Yes	No	No
NYALENDA HEALTH CENTER	345	25	Negative	Yes	No	No	No	No	No	No	Married/Cohabiting	Injectable	Yes	Yes	No	No
LUMUMBA SUB COUNTY HOSPITAL	346	28	Unknown	Yes	No	No	No	No	No	No	Not married/cohabiting	Implant	Yes	Yes	No	No
LUMUMBA SUB COUNTY HOSPITAL	347	25	Unknown	Yes	No	No	No	No	Yes	Yes	Married/Cohabiting		Yes	Yes	No	No
AHERO COUNTY HOSPITAL	348	35	Unknown	Yes	No	No	No	Yes	No	No	Married/Cohabiting	Injectable	Yes	Yes	No	No
RABUOR SUB COUNTY HOSPITAL	349	20	Negative	Yes	No	No	No	No	No	No	Married/Cohabiting	Injectable	Yes	Yes	No	No
NYALENDA HEALTH CENTER	350	25	Unknown	No	No	No	No	Yes	No	No	Married/Cohabiting	Condoms only	Yes	Yes	No	No
NYALENDA HEALTH CENTER	351	16		No	No	No	No	No	No	No	Not married/cohabiting		Yes	Yes	No	No
NYALENDA HEALTH CENTER	352	21	Negative	Yes	No	No	No	No	No	No	Married/Cohabiting	Injectable	Yes	Yes	No	No
NYALENDA HEALTH CENTER	353	28	Negative	Yes	No	No	No	No	No	No	Married/Cohabiting	Injectable	Yes	Yes	No	No
MUHORONI COUNTY HOSPITAL	354	25	Unknown	Yes	No	No	No	Yes	No	No	Married/Cohabiting	Injectable	Yes	Yes	No	No
NYALENDA HEALTH CENTER	355	17	Negative	No	No	No	No	No	No	No	Not married/cohabiting	Condoms only	Yes	Yes	No	No
LUMUMBA SUB COUNTY HOSPITAL	356	26	Unknown	Yes	No	No	No	No	Yes	Yes	Married/Cohabiting	Implant	Yes	Yes	Yes	Yes
MANYWANDA SUB COUNTY HOSPITAL	357	42	Negative	Yes	No	No	No	No	Yes	Yes	Married/Cohabiting		Yes	Yes	Yes	Yes
NYALENDA HEALTH CENTER	358	22	Negative	Yes	No	No	No	No	No	No	Married/Cohabiting	Implant	Yes	Yes	No	No
MANYWANDA SUB COUNTY HOSPITAL	359	30	Unknown	Yes	No	No	No	No	No	No	Married/Cohabiting	Injectable	Yes	Yes	No	No
LUMUMBA SUB COUNTY HOSPITAL	360	29	Negative	Yes	No	No	No	No	Yes	Yes	Married/Cohabiting	Implant	Yes	Yes	No	No
MUHORONI COUNTY HOSPITAL	361	21	Negative	Yes	No	No	No	No	No	No	Married/Cohabiting	Injectable	Yes	Yes	No	No
AHERO COUNTY HOSPITAL	362	43	Negative	Yes	No	No	No	No	No	No	Married/Cohabiting	Injectable	Yes	Yes	No	No
RABUOR SUB COUNTY HOSPITAL	363	20	Negative	Yes	No	No	No	No	No	No	Married/Cohabiting	Injectable	Yes	Yes	No	No
AHERO COUNTY HOSPITAL	364	23	Negative	Yes	No	No	No	No	No	No	Married/Cohabiting	Injectable	Yes	Yes	No	No
AHERO COUNTY HOSPITAL	365	28	Negative	Yes	No	No	No	No	No	No	Married/Cohabiting	Injectable	Yes	Yes	No	No
AHERO COUNTY HOSPITAL	366	17	Negative	Yes	No	No	No	No	No	No	Married/Cohabiting	Injectable	Yes	Yes	No	No
AHERO COUNTY HOSPITAL	367	24	Unknown	Yes	No	Yes	No	Yes	Yes	No	Married/Cohabiting	IUCD	Yes	Yes	No	No
LUMUMBA SUB COUNTY HOSPITAL	368	20	Negative	Yes	No	No	No	No	No	No	Married/Cohabiting	Injectable	Yes	Yes	No	No
RABUOR SUB COUNTY HOSPITAL	369	32	Negative	Yes	No	No	No	No	No	No	Married/Cohabiting	Other	Yes	Yes	No	No
AHERO COUNTY HOSPITAL	370	38	Unknown	Yes	No	No	No	Yes	Yes	No	Married/Cohabiting	Injectable	Yes	Yes	No	No
AHERO COUNTY HOSPITAL	371	30	Unknown	No	No	No	No	No	No	No	Not married/cohabiting	Injectable	Yes	Yes	No	No
RABUOR SUB COUNTY HOSPITAL	372	26	Negative	No	No	No	No	No	No	No	Married/Cohabiting	Other	Yes	Yes	No	No
NYALENDA HEALTH CENTER	373	22	Negative	Yes	No	No	No	No	No	No	Married/Cohabiting	Implant	Yes	Yes	No	No
AIRPORT DISPENSARY	374	25	Negative	Yes	No	No	No	No	No	No	Married/Cohabiting	Injectable	Yes	Yes	No	No
AIRPORT DISPENSARY	375	23	Unknown	Yes	No	No	No	No	No	No	Not married/cohabiting	Injectable	Yes	Yes	No	No
AIRPORT DISPENSARY	376	21	Negative	Yes	No	No	No	No	No	No	Married/Cohabiting	Injectable	Yes	Yes	No	No
LUMUMBA SUB COUNTY HOSPITAL	377	29	Negative	Yes	No	No	No	No	Yes	No	Married/Cohabiting	Implant	Yes	Yes	No	No
NYALENDA HEALTH CENTER	378	22	Negative	Yes	No	No	No	No	No	No	Married/Cohabiting	Implant	Yes	Yes	No	No
AHERO COUNTY HOSPITAL	379	39	Negative	Yes	No	No	No	No	No	No	Married/Cohabiting	Implant	Yes	Yes	No	No
AHERO COUNTY HOSPITAL	380	20	Negative	Yes	No	No	No	No	No	No	Married/Cohabiting	Injectable	Yes	Yes	No	No
AIRPORT DISPENSARY	381	16	Unknown	Yes	No	No	No	No	No	No	Not married/cohabiting	Implant	Yes	Yes	No	No
LUMUMBA SUB COUNTY HOSPITAL	382	24	Negative	Yes	No	No	No	No	Yes	No	Married/Cohabiting	Implant	Yes	Yes	No	No
AHERO COUNTY HOSPITAL	383	38	Negative	Yes	No	No	No	No	Yes	Yes	Married/Cohabiting	Injectable	Yes	Yes	Yes	Yes
AHERO COUNTY HOSPITAL	384	31	Negative	Yes	No	No	No	No	No	No	Married/Cohabiting	Injectable	Yes	Yes	No	No
AHERO COUNTY HOSPITAL	385	20	Negative	Yes	No	No	No	No	No	No	Not married/cohabiting		Yes	Yes	No	No
NYALENDA HEALTH CENTER	386	36	Unknown	Yes	No	No	No	No	Yes	No	Married/Cohabiting	Injectable	Yes	Yes	No	No
AHERO COUNTY HOSPITAL	387	27	Unknown	Yes	No	No	No	No	No	No	Married/Cohabiting	Injectable	Yes	Yes	No	No
MUHORONI COUNTY HOSPITAL	388	21	Negative	Yes	No	Yes	No	No	Yes	Yes	Not married/cohabiting	Implant	Yes	Yes	No	No
RABUOR SUB COUNTY HOSPITAL	389	34	Unknown	Yes	No	No	No	No	Yes	Yes	Married/Cohabiting	Implant	Yes	Yes	Yes	No
AHERO COUNTY HOSPITAL	390	29	Negative	Yes	No	No	No	No	No	No	Married/Cohabiting	Injectable	Yes	Yes	No	No
NYALENDA HEALTH CENTER	391	32	Positive	Yes	No	No	No	No	Yes	Yes	Married/Cohabiting		Yes	Yes	Yes	Yes
AHERO COUNTY HOSPITAL	392	20	Negative	Yes	No	No	No	No	No	No	Married/Cohabiting	Injectable	Yes	Yes	No	No
AHERO COUNTY HOSPITAL	393	28	Positive	Yes	No	No	No	No	Yes	Yes	Married/Cohabiting	Injectable	Yes	Yes	Yes	No
LUMUMBA SUB COUNTY HOSPITAL	394	30	Unknown	Yes	No	No	No	No	No	No	Married/Cohabiting	Implant	Yes	Yes	No	No
AIRPORT DISPENSARY	395	22	Unknown	Yes	No	No	No	No	Yes	No	Married/Cohabiting	Injectable	Yes	Yes	No	No
AIRPORT DISPENSARY	396	22	Unknown	Yes	No	No	No	No	Yes	No	Married/Cohabiting	OCP	Yes	Yes	No	No
LUMUMBA SUB COUNTY HOSPITAL	397	34	Negative	Yes	No	No	No	No	Yes	No	Not married/cohabiting	Implant	Yes	Yes	No	No
AHERO COUNTY HOSPITAL	398	25	Negative	Yes	No	No	No	No	No	No	Not married/cohabiting		Yes	Yes	No	No
AHERO COUNTY HOSPITAL	399	23	Negative	No	No	No	No	No	No	No	Married/Cohabiting	Injectable	Yes	Yes	No	No
AHERO COUNTY HOSPITAL	400	25	Unknown	Yes	No	No	No	No	No	No	Married/Cohabiting	Implant	Yes	Yes	No	No
MUHORONI COUNTY HOSPITAL	401	22	Negative	Yes	No	No	No	No	No	No	Married/Cohabiting	Implant	Yes	Yes	No	No
AHERO COUNTY HOSPITAL	402	21	Negative	Yes	No	No	No	No	No	No	Married/Cohabiting	Implant	Yes	Yes	No	No
RABUOR SUB COUNTY HOSPITAL	403	25	Unknown	Yes	No	No	No	No	No	No	Married/Cohabiting	Implant	Yes	Yes	No	No
RABUOR SUB COUNTY HOSPITAL	404	20	Negative	Yes	No	No	No	No	No	No	Married/Cohabiting	OCP	Yes	Yes	No	No
AIRPORT DISPENSARY	405	21	Negative	Yes	No	No	No	No	No	No	Married/Cohabiting	Injectable	Yes	Yes	No	No
CHULAIMBO COUNTY HOSPITAL	406	27	Positive	Yes	No	No	No	No	Yes	Yes	Married/Cohabiting	Injectable	Yes	Yes	Yes	Yes
MUHORONI COUNTY HOSPITAL	407	21	Unknown	Yes	No	No	No	No	No	No	Married/Cohabiting	Injectable	Yes	Yes	No	No
RABUOR SUB COUNTY HOSPITAL	408	29	Unknown	Yes	No	No	No	No	No	No	Not married/cohabiting		Yes	Yes	No	No
AHERO COUNTY HOSPITAL	409	22	Unknown	Yes	No	No	No	No	No	No	Not married/cohabiting	Implant	Yes	Yes	No	No
AHERO COUNTY HOSPITAL	410	37	Negative	Yes	No	No	No	No	No	No	Married/Cohabiting	Injectable	Yes	Yes	No	No
LUMUMBA SUB COUNTY HOSPITAL	411	25	Negative	Yes	No	No	No	No	Yes	No	Not married/cohabiting	Implant	Yes	Yes	No	No
RABUOR SUB COUNTY HOSPITAL	412	22	Unknown	Yes	No	No	No	No	No	No	Married/Cohabiting	Injectable	Yes	Yes	No	No
MUHORONI COUNTY HOSPITAL	413	21	Unknown	Yes	No	No	No	No	No	No	Not married/cohabiting	Implant	Yes	Yes	No	No
RABUOR SUB COUNTY HOSPITAL	414	30	Unknown	Yes	No	No	No	No	No	No	Married/Cohabiting	Injectable	Yes	Yes	No	No
AHERO COUNTY HOSPITAL	415	19	Negative	Yes	No	No	No	No	No	No	Married/Cohabiting	Injectable	Yes	Yes	No	No
LUMUMBA SUB COUNTY HOSPITAL	416	30	Negative	Yes	No	No	No	No	No	No	Married/Cohabiting		Yes	Yes	No	No
RABUOR SUB COUNTY HOSPITAL	417	20	Unknown	Yes	No	No	No	No	No	No	Married/Cohabiting	Injectable	Yes	Yes	No	No
AHERO COUNTY HOSPITAL	418	21	Unknown	Yes	No	No	No	No	No	No	Married/Cohabiting	Injectable	Yes	Yes	No	No
NYALENDA HEALTH CENTER	419	23	Negative	Yes	No	No	No	No	No	No	Married/Cohabiting	Injectable	Yes	Yes	No	No
AIRPORT DISPENSARY	420	21	Unknown	Yes	No	No	No	No	No	No	Not married/cohabiting	Injectable	Yes	Yes	No	No
AHERO COUNTY HOSPITAL	421	27	Negative	Yes	No	No	No	No	No	No	Married/Cohabiting	Injectable	Yes	Yes	No	No
NYALENDA HEALTH CENTER	422	18	Negative	Yes	No	No	No	No	No	No	Married/Cohabiting	Implant	Yes	Yes	No	No
NYALENDA HEALTH CENTER	423	18	Unknown	Yes	No	No	No	No	Yes	No	Not married/cohabiting	Condoms only	Yes	Yes	No	No
MANYWANDA SUB COUNTY HOSPITAL	424	27	Positive	Yes	No	No	No	No	Yes	Yes	Married/Cohabiting		Yes	Yes	Yes	Yes
AHERO COUNTY HOSPITAL	425	20	Negative	Yes	No	No	No	No	No	No	Married/Cohabiting	Injectable	Yes	Yes	No	No
NYALENDA HEALTH CENTER	426	18	Negative	Yes	No	No	No	No	No	No	Married/Cohabiting	Implant	Yes	Yes	No	No
AIRPORT DISPENSARY	427	20	Negative	Yes	No	No	No	No	No	No	Married/Cohabiting	Implant	Yes	Yes	No	No
RABUOR SUB COUNTY HOSPITAL	428	40	Unknown	Yes	No	No	No	No	No	No	Married/Cohabiting	Injectable	Yes	Yes	No	No
RABUOR SUB COUNTY HOSPITAL	429	19	Unknown	Yes	No	No	No	No	No	No	Married/Cohabiting	Injectable	Yes	Yes	No	No
AIRPORT DISPENSARY	430	20	Negative	Yes	No	No	No	No	No	No	Married/Cohabiting	Injectable	Yes	Yes	No	No
RABUOR SUB COUNTY HOSPITAL	431	25	Unknown	Yes	No	No	No	No	No	No	Married/Cohabiting	Injectable	Yes	Yes	No	No
NYALENDA HEALTH CENTER	432	32	Negative	Yes	No	No	No	No	No	No	Not married/cohabiting	Injectable	Yes	Yes	No	No
LUMUMBA SUB COUNTY HOSPITAL	433	34	Negative	Yes	No	No	No	No	No	No	Married/Cohabiting	Injectable	Yes	Yes	No	No
LUMUMBA SUB COUNTY HOSPITAL	434	29	Negative	Yes	No	No	No	No	No	No	Married/Cohabiting	Implant	Yes	Yes	No	No
RABUOR SUB COUNTY HOSPITAL	435	38	Unknown	Yes	Yes	No	No	No	Yes	Yes	Not married/cohabiting	OCP	Yes	Yes	No	No
RABUOR SUB COUNTY HOSPITAL	436	26	Unknown	Yes	No	No	No	No	No	No	Married/Cohabiting	Injectable	Yes	Yes	No	No
AIRPORT DISPENSARY	437	28	Negative	Yes	No	No	No	No	No	No	Married/Cohabiting	Injectable	Yes	Yes	No	No
MUHORONI COUNTY HOSPITAL	438	24	Unknown	Yes	No	No	No	No	Yes	No	Married/Cohabiting	Implant	Yes	Yes	No	No
NYALENDA HEALTH CENTER	439	26	Positive	Yes	No	No	Yes	No	Yes	Yes	Married/Cohabiting		Yes	Yes	Yes	No
MUHORONI COUNTY HOSPITAL	440	20	Unknown	Yes	No	Yes	No	No	No	No	Not married/cohabiting	Injectable	Yes	Yes	No	No
AHERO COUNTY HOSPITAL	441	24	Negative	Yes	No	No	No	No	No	No	Not married/cohabiting	Implant	Yes	Yes	No	No
RABUOR SUB COUNTY HOSPITAL	442	23	Negative	Yes	No	No	No	No	No	No	Married/Cohabiting	Implant	Yes	Yes	No	No
NYALENDA HEALTH CENTER	443	28		Yes	No	No	No	No	No	No	Not married/cohabiting		Yes	Yes	No	No
LUMUMBA SUB COUNTY HOSPITAL	444	22	Negative	Yes	No	No	No	No	No	No	Married/Cohabiting	Implant	Yes	Yes	No	No
AHERO COUNTY HOSPITAL	445	20	Negative	Yes	No	No	No	No	No	No	Not married/cohabiting	Injectable	Yes	Yes	No	No
AIRPORT DISPENSARY	446	25	Unknown	Yes	No	No	No	No	No	No	Married/Cohabiting	Injectable	Yes	Yes	No	No
AHERO COUNTY HOSPITAL	447	23	Negative	Yes	No	No	No	No	No	No	Married/Cohabiting		Yes	Yes	No	No
MUHORONI COUNTY HOSPITAL	448	23	Negative	Yes	No	No	No	No	Yes	Yes	Married/Cohabiting	Injectable	Yes	Yes	No	No
MANYWANDA SUB COUNTY HOSPITAL	449	43	Unknown	Yes	No	No	No	No	Yes	Yes	Not married/cohabiting	Injectable	Yes	Yes	Yes	Yes
AIRPORT DISPENSARY	450	29	Negative	Yes	No	No	No	No	No	No	Not married/cohabiting	OCP	Yes	Yes	No	No
AHERO COUNTY HOSPITAL	451	27	Unknown	Yes	No	No	No	No	No	No	Married/Cohabiting	Injectable	Yes	Yes	No	No
MUHORONI COUNTY HOSPITAL	452	19	Unknown	Yes	No	No	No	No	No	No	Married/Cohabiting	Injectable	Yes	Yes	No	No
AHERO COUNTY HOSPITAL	453	24	Negative	Yes	No	No	No	No	No	No	Married/Cohabiting	Injectable	Yes	Yes	No	No
MANYWANDA SUB COUNTY HOSPITAL	454	25	Negative	Yes	No	No	No	No	Yes	Yes	Married/Cohabiting	Injectable	Yes	Yes	Yes	Yes
RABUOR SUB COUNTY HOSPITAL	455	25	Unknown	No	No	No	No	No	No	No	Married/Cohabiting	Injectable	Yes	Yes	No	No
MUHORONI COUNTY HOSPITAL	456	24	Unknown	Yes	No	No	No	No	No	No	Married/Cohabiting	Implant	Yes	Yes	No	No
MUHORONI COUNTY HOSPITAL	457	35	Negative	Yes	No	No	No	No	No	No	Married/Cohabiting	Injectable	Yes	Yes	No	No
AHERO COUNTY HOSPITAL	458	29	Negative	Yes	No	No	No	No	No	No	Married/Cohabiting	Injectable	Yes	Yes	No	No
AIRPORT DISPENSARY	459	20	Negative	Yes	No	No	No	No	No	No	Not married/cohabiting	Injectable	Yes	Yes	No	No
AIRPORT DISPENSARY	460	22	Negative	Yes	No	No	No	No	No	No	Married/Cohabiting	Injectable	Yes	Yes	No	No
NYALENDA HEALTH CENTER	461	27		Yes	No	No	No	No	No	No	Not married/cohabiting	Implant	Yes	Yes	No	No
MUHORONI COUNTY HOSPITAL	462	21	Negative	Yes	No	No	No	No	No	No	Married/Cohabiting	Injectable	Yes	Yes	No	No
NYALENDA HEALTH CENTER	463	21	Unknown	Yes	No	No	No	No	Yes	No	Not married/cohabiting		Yes	Yes	No	No
NYALENDA HEALTH CENTER	464	26	Negative	Yes	No	No	No	No	No	No	Married/Cohabiting	Injectable	Yes	Yes	No	No
AIRPORT DISPENSARY	465	26	Negative	Yes	No	No	No	No	No	No	Married/Cohabiting	Injectable	Yes	Yes	No	No
NYALENDA HEALTH CENTER	466	25	Unknown	Yes	No	No	No	No	No	No	Not married/cohabiting	Injectable	Yes	Yes	No	No
LUMUMBA SUB COUNTY HOSPITAL	467	32	Negative	Yes	No	No	No	No	No	No	Married/Cohabiting	Condoms only	Yes	Yes	No	No
AWES MISSION HOSPITAL	468	39	Unknown	Yes	No	No	No	No	Yes	No	Married/Cohabiting		Yes	Yes	No	No
NYALENDA HEALTH CENTER	469	44	Unknown	Yes	No	No	No	No	Yes	No	Married/Cohabiting	Injectable	Yes	Yes	No	No
MUHORONI COUNTY HOSPITAL	470	35	Unknown	Yes	No	No	No	No	Yes	No	Married/Cohabiting	Implant	Yes	Yes	No	No
LUMUMBA SUB COUNTY HOSPITAL	471	20	Negative	Yes	No	No	No	No	Yes	Yes	Married/Cohabiting	Injectable	Yes	Yes	Yes	No
AIRPORT DISPENSARY	472	30	Unknown	Yes	No	No	No	No	Yes	No	Not married/cohabiting	Injectable	Yes	Yes	No	No
AIRPORT DISPENSARY	473	23	Negative	Yes	No	No	No	No	No	No	Married/Cohabiting	Injectable	Yes	Yes	No	No
AIRPORT DISPENSARY	474	24	Unknown	Yes	No	No	No	No	No	No	Not married/cohabiting	Injectable	Yes	Yes	No	No
AIRPORT DISPENSARY	475	21	Negative	Yes	No	No	No	No	Yes	Yes	Married/Cohabiting	Injectable	Yes	Yes	Yes	Yes
LUMUMBA SUB COUNTY HOSPITAL	476	30	Unknown	Yes	No	No	No	No	Yes	No	Married/Cohabiting	OCP	Yes	Yes	No	No
AHERO COUNTY HOSPITAL	477	20	Negative	Yes	No	No	No	No	No	No	Not married/cohabiting	Implant	Yes	Yes	No	No
RABUOR SUB COUNTY HOSPITAL	478	22	Unknown	Yes	No	No	No	No	No	No	Married/Cohabiting	Implant	Yes	Yes	No	No
ST. ELIZABETH MISSION HOSPITAL	479	45	Positive	Yes	No	No	No	No	Yes	Yes	Married/Cohabiting	Injectable	Yes	Yes	No	No
AHERO COUNTY HOSPITAL	480	19	Negative	Yes	No	No	No	No	No	No	Not married/cohabiting	Injectable	Yes	Yes	No	No
KISUMU COUNTY HOSPITAL	481	18	Unknown	Yes	No	No	No	No	Yes	Yes	Not married/cohabiting		Yes	Yes	No	No
AWES MISSION HOSPITAL	482	26	Positive	Yes	Yes	No	No	Yes	Yes	No	Married/Cohabiting		Yes	Yes	No	No
AHERO COUNTY HOSPITAL	483	24	Negative	Yes	No	No	No	No	No	No	Married/Cohabiting	Injectable	Yes	Yes	No	No
AIRPORT DISPENSARY	484	22	Unknown	Yes	No	No	No	No	No	No	Married/Cohabiting	Injectable	Yes	Yes	No	No
RABUOR SUB COUNTY HOSPITAL	485	20	Unknown	Yes	No	No	No	No	Yes	No	Not married/cohabiting	Injectable	Yes	Yes	No	No
AIRPORT DISPENSARY	486	18	Negative	Yes	No	No	No	No	No	No	Married/Cohabiting	OCP	Yes	Yes	No	No
KISUMU COUNTY HOSPITAL	487	16	Negative	Yes	No	No	No	No	No	No	Not married/cohabiting		Yes	Yes	No	No
LUMUMBA SUB COUNTY HOSPITAL	488	25	Negative	Yes	No	No	No	No	No	No	Married/Cohabiting	Injectable	Yes	Yes	No	No
AHERO COUNTY HOSPITAL	489	20	Negative	Yes	No	No	No	No	No	No	Married/Cohabiting	Injectable	Yes	Yes	No	No
NYAKACH COUNTY HOSPITAL	490	26	Unknown	Yes	No	No	No	No	Yes	No	Married/Cohabiting	Injectable	Yes	Yes	No	No
MUHORONI COUNTY HOSPITAL	491	28	Unknown	Yes	No	No	No	No	No	No	Married/Cohabiting	Injectable	Yes	Yes	No	No
AIRPORT DISPENSARY	492	24	Negative	Yes	No	No	No	No	Yes	Yes	Married/Cohabiting	Implant	Yes	Yes	Yes	Yes
AIRPORT DISPENSARY	493	23	Negative	Yes	No	No	No	No	No	No	Married/Cohabiting	Implant	Yes	Yes	No	No
ST. ELIZABETH MISSION HOSPITAL	494	45	Unknown	Yes	No	No	No	No	Yes	Yes	Married/Cohabiting		Yes	Yes	No	No
AIRPORT DISPENSARY	495	18	Negative	Yes	No	No	No	No	No	No	Not married/cohabiting		Yes	Yes	No	No
NYALENDA HEALTH CENTER	496	25	Unknown	Yes	No	No	No	No	Yes	Yes	Not married/cohabiting	Injectable	Yes	Yes	Yes	Yes
ST. ELIZABETH MISSION HOSPITAL	497	38	Positive	No	No	No	No	No	Yes	Yes	Married/Cohabiting	Implant	Yes	Yes	Yes	Yes
AIRPORT DISPENSARY	498	24	Negative	Yes	No	No	No	No	No	No	Married/Cohabiting	OCP	Yes	Yes	No	No
AIRPORT DISPENSARY	499	24	Negative	Yes	No	No	No	No	No	No	Married/Cohabiting	Injectable	Yes	Yes	No	No
RABUOR SUB COUNTY HOSPITAL	500	21	Negative	Yes	No	No	No	No	No	No	Married/Cohabiting	Injectable	Yes	Yes	No	No
LUMUMBA SUB COUNTY HOSPITAL	501	28	Negative	Yes	No	No	No	No	No	No	Married/Cohabiting	Implant	Yes	Yes	No	No
AIRPORT DISPENSARY	502	20	Negative	Yes	No	No	No	No	No	No	Married/Cohabiting	Injectable	Yes	Yes	No	No
LUMUMBA SUB COUNTY HOSPITAL	503	28	Unknown	Yes	No	No	No	No	No	No	Married/Cohabiting	Injectable	Yes	Yes	No	No
KISUMU COUNTY HOSPITAL	504	22	Negative	Yes	No	No	No	No	No	No	Married/Cohabiting		Yes	Yes	No	No
AIRPORT DISPENSARY	505	36	Negative	Yes	No	No	No	No	No	No	Married/Cohabiting	Injectable	Yes	Yes	No	No
ST. ELIZABETH MISSION HOSPITAL	506	32	Positive	No	No	No	No	No	Yes	No	Married/Cohabiting	Implant	Yes	Yes	No	No
AIRPORT DISPENSARY	507	22	Negative	Yes	No	No	No	No	No	No	Not married/cohabiting		Yes	Yes	No	No
KISUMU COUNTY HOSPITAL	508	25	Unknown	Yes	No	No	No	No	No	No	Married/Cohabiting	Injectable	Yes	Yes	No	No
AIRPORT DISPENSARY	509	30	Negative	Yes	No	No	No	No	No	No	Not married/cohabiting	Injectable	Yes	Yes	No	No
AHERO COUNTY HOSPITAL	510	30	Negative	Yes	No	No	No	No	No	No	Married/Cohabiting	Injectable	Yes	Yes	No	No
MUHORONI COUNTY HOSPITAL	511	26	Unknown	Yes	No	No	No	No	No	No	Married/Cohabiting	Injectable	Yes	Yes	No	No
MIGOSI SUB COUNTY	512	30	Positive	Yes	No	No	No	No	Yes	Yes	Married/Cohabiting	Injectable	Yes	Yes	Yes	No
LUMUMBA SUB COUNTY HOSPITAL	513	20	Negative	Yes	No	No	No	No	No	No	Not married/cohabiting	Injectable	Yes	Yes	No	No
RABUOR SUB COUNTY HOSPITAL	514	28	Negative	Yes	No	No	No	No	No	No	Married/Cohabiting	Injectable	Yes	Yes	No	No
ST. ELIZABETH MISSION HOSPITAL	515	20	Positive	Yes	No	No	No	No	Yes	Yes	Married/Cohabiting	Implant	Yes	Yes	Yes	Yes
AIRPORT DISPENSARY	516	22	Negative	Yes	No	No	No	No	No	No	Not married/cohabiting	Implant	Yes	Yes	No	No
KISUMU COUNTY HOSPITAL	517	29	Unknown	Yes	No	No	No	Yes	Yes	No	Married/Cohabiting	Implant	Yes	Yes	No	No
AIRPORT DISPENSARY	518	20	Unknown	No	No	No	No	No	No	No	Married/Cohabiting	Injectable	Yes	Yes	No	No
ST. ELIZABETH MISSION HOSPITAL	519	37	Positive	Yes	No	No	No	No	Yes	Yes	Married/Cohabiting	Implant	Yes	Yes	No	No
KISUMU COUNTY HOSPITAL	520	24	Negative	Yes	No	No	No	No	No	No	Not married/cohabiting	Implant	Yes	Yes	No	No
AHERO COUNTY HOSPITAL	521	32	Unknown	Yes	No	No	No	No	No	No	Married/Cohabiting	Injectable	Yes	Yes	No	No
AHERO COUNTY HOSPITAL	522	25	Unknown	Yes	No	No	No	No	Yes	No	Married/Cohabiting	Injectable	Yes	Yes	No	No
AWES MISSION HOSPITAL	523	22	Unknown	Yes	No	No	No	No	Yes	No	Married/Cohabiting	Injectable	Yes	Yes	No	No
RABUOR SUB COUNTY HOSPITAL	524	30	Negative	Yes	No	No	No	No	No	No	Married/Cohabiting	Implant	Yes	Yes	No	No
MUHORONI COUNTY HOSPITAL	525	30	Negative	Yes	No	No	No	No	No	No	Married/Cohabiting	Injectable	Yes	Yes	No	No
ST. ELIZABETH MISSION HOSPITAL	526	25	Positive	Yes	No	No	No	No	No	No	Married/Cohabiting	Implant	Yes	Yes	No	No
KISUMU COUNTY HOSPITAL	527	24	Unknown	Yes	No	No	No	No	No	No	Married/Cohabiting	Injectable	Yes	Yes	No	No
MIGOSI SUB COUNTY	528	21	Unknown	Yes	No	No	No	No	Yes	No	Married/Cohabiting		Yes	Yes	No	No
KISUMU COUNTY HOSPITAL	529	21	Unknown	Yes	No	No	Yes	Yes	Yes	No	Married/Cohabiting	OCP	Yes	Yes	No	No
MUHORONI COUNTY HOSPITAL	530	34	Negative	Yes	No	No	No	No	No	No	Married/Cohabiting	Injectable	Yes	Yes	No	No
AIRPORT DISPENSARY	531	30	Negative	Yes	No	No	No	No	No	No	Married/Cohabiting	Injectable	Yes	Yes	No	No
RABUOR SUB COUNTY HOSPITAL	532	23	Negative	Yes	No	No	No	No	No	No	Married/Cohabiting		Yes	Yes	No	No
AIRPORT DISPENSARY	533	23	Unknown	Yes	No	No	No	No	No	No	Married/Cohabiting	Implant	Yes	Yes	No	No
LUMUMBA SUB COUNTY HOSPITAL	534	22	Negative	Yes	No	No	No	No	No	No	Married/Cohabiting	Injectable	Yes	Yes	No	No
RABUOR SUB COUNTY HOSPITAL	535	20	Unknown	No	No	No	No	No	No	No	Not married/cohabiting		Yes	Yes	No	No
LUMUMBA SUB COUNTY HOSPITAL	536	21	Negative	Yes	No	No	No	No	No	No	Married/Cohabiting	Implant	Yes	Yes	No	No
KISUMU COUNTY HOSPITAL	537	20	Negative	Yes	No	No	No	Yes	No	No	Married/Cohabiting	Injectable	Yes	Yes	No	No
RABUOR SUB COUNTY HOSPITAL	538	21	Negative	Yes	No	No	No	No	No	No	Married/Cohabiting	Injectable	Yes	Yes	No	No
AIRPORT DISPENSARY	539	27	Negative	Yes	No	No	No	No	No	No	Married/Cohabiting	Injectable	Yes	Yes	No	No
AIRPORT DISPENSARY	540	22	Unknown	Yes	No	No	No	No	No	No	Not married/cohabiting	Injectable	Yes	Yes	No	No
AIRPORT DISPENSARY	541	36	Negative	Yes	No	No	No	No	No	No		Injectable	Yes	Yes	No	No
MUHORONI COUNTY HOSPITAL	542	20	Negative	Yes	No	No	No	No	No	No	Not married/cohabiting	Injectable	Yes	Yes	No	No
RABUOR SUB COUNTY HOSPITAL	543	17	Negative	No	No	No	No	No	Yes	Yes	Not married/cohabiting	Implant	Yes	Yes	No	No
KISUMU COUNTY HOSPITAL	544	22	Negative	Yes	No	No	No	No	No	No	Married/Cohabiting	Injectable	Yes	Yes	No	No
KISUMU COUNTY HOSPITAL	545	30	Negative	Yes	No	No	No	No	No	No	Married/Cohabiting	Injectable	Yes	Yes	No	No
RABUOR SUB COUNTY HOSPITAL	546	18	Unknown	Yes	No	No	No	No	No	No	Married/Cohabiting	Other	Yes	Yes	No	No
KISUMU COUNTY HOSPITAL	547	21	Negative	Yes	No	No	No	No	No	No	Married/Cohabiting		Yes	Yes	No	No
NIGHTINGALE MEDICAL CENTER	548	22	Negative	Yes	No	No	No	No	No	No	Married/Cohabiting	Injectable	Yes	Yes	No	No
AIRPORT DISPENSARY	549	26	Negative	Yes	No	No	No	No	No	No	Married/Cohabiting	Implant	Yes	Yes	No	No
AIRPORT DISPENSARY	550	26	Negative	Yes	No	No	No	No	No	No		Implant	Yes	Yes	No	No
KISUMU COUNTY HOSPITAL	551	30	Negative	Yes	No	No	No	No	Yes	No	Married/Cohabiting	Injectable	Yes	Yes	No	No
MASENO MISSION HOSPITAL	552	20	Negative	Yes	No	No	No	Yes	No	No	Married/Cohabiting	Implant	Yes	Yes	No	No
RABUOR SUB COUNTY HOSPITAL	553	21	Unknown	Yes	No	No	No	No	No	No	Married/Cohabiting	Injectable	Yes	Yes	No	No
RABUOR SUB COUNTY HOSPITAL	554	22	Negative	Yes	No	No	No	No	No	No	Married/Cohabiting	Implant	Yes	Yes	No	No
MUHORONI COUNTY HOSPITAL	555	24	Unknown	Yes	No	No	No	No	No	No	Married/Cohabiting	OCP	Yes	Yes	No	No
NYALENDA HEALTH CENTER	556	27	Unknown	Yes	No	No	No	No	Yes	Yes	Not married/cohabiting	Implant	Yes	Yes	No	No
KISUMU COUNTY HOSPITAL	557	25	Negative	Yes	No	No	No	No	No	No	Married/Cohabiting	Injectable	Yes	Yes	No	No
AHERO COUNTY HOSPITAL	558	22	Negative	Yes	No	No	No	No	No	No	Married/Cohabiting	OCP	Yes	Yes	No	No
ST. ELIZABETH MISSION HOSPITAL	559	30	Unknown	Yes	No	No	No	No	Yes	Yes	Married/Cohabiting	Injectable	Yes	Yes	No	No
AIRPORT DISPENSARY	560	34	Negative	Yes	No	No	No	No	No	No	Married/Cohabiting	Injectable	Yes	Yes	No	No
AIRPORT DISPENSARY	561	33	Negative	Yes	No	No	No	No	No	No	Married/Cohabiting	Implant	Yes	Yes	No	No
AIRPORT DISPENSARY	562	29	Unknown	Yes	No	No	No	No	No	No		Implant	Yes	Yes	No	No
KISUMU COUNTY HOSPITAL	563	26	Negative	Yes	No	No	No	No	No	No	Married/Cohabiting	OCP	Yes	Yes	No	No
AIRPORT DISPENSARY	564	26	Negative	Yes	No	No	No	No	No	No	Married/Cohabiting	Injectable	Yes	Yes	No	No
AIRPORT DISPENSARY	565	21	Unknown	Yes	No	No	No	No	No	No	Married/Cohabiting	Injectable	Yes	Yes	No	No
LUMUMBA SUB COUNTY HOSPITAL	566	21	Negative	Yes	No	No	No	No	No	No	Married/Cohabiting	Injectable	Yes	Yes	No	No
KISUMU COUNTY HOSPITAL	567	25	Negative	Yes	No	No	No	No	No	No	Married/Cohabiting	Implant	Yes	Yes	No	No
AHERO COUNTY HOSPITAL	568	23	Negative	No	No	No	No	No	No	No	Not married/cohabiting		Yes	Yes	No	No
AIRPORT DISPENSARY	569	23	Negative	Yes	No	No	No	No	No	No	Not married/cohabiting	Implant	Yes	Yes	No	No
KISUMU COUNTY HOSPITAL	570	30	Negative	Yes	No	No	No	No	No	No	Married/Cohabiting	IUCD	Yes	Yes	No	No
AIRPORT DISPENSARY	571	25	Negative	Yes	No	No	No	No	No	No			Yes	Yes	No	No
AIRPORT DISPENSARY	572	28	Negative	Yes	No	No	No	No	No	No	Married/Cohabiting	Injectable	Yes	Yes	No	No
AIRPORT DISPENSARY	573	22	Unknown	Yes	No	No	No	No	No	No	Married/Cohabiting		Yes	Yes	No	No
RABUOR SUB COUNTY HOSPITAL	574	26	Unknown	Yes	No	No	No	No	No	No	Married/Cohabiting	Implant	Yes	Yes	No	No
RABUOR SUB COUNTY HOSPITAL	575	23	Unknown	Yes	No	No	No	No	No	No	Married/Cohabiting	Implant	Yes	Yes	No	No
KISUMU COUNTY HOSPITAL	576	25	Negative	Yes	No	No	No	No	No	No	Married/Cohabiting	Implant	Yes	Yes	No	No
MUHORONI COUNTY HOSPITAL	577	35	Unknown	Yes	No	No	No	No	Yes	No	Not married/cohabiting	Implant	Yes	Yes	No	No
RABUOR SUB COUNTY HOSPITAL	578	25	Unknown	Yes	No	No	No	No	No	No	Married/Cohabiting	Implant	Yes	Yes	No	No
MUHORONI COUNTY HOSPITAL	579	20	Unknown	Yes	No	No	No	No	No	No	Not married/cohabiting	IUCD	Yes	Yes	No	No
AHERO COUNTY HOSPITAL	580	22	Negative	Yes	No	No	No	No	No	No	Married/Cohabiting	Injectable	Yes	Yes	No	No
MUHORONI COUNTY HOSPITAL	581	20	Negative	Yes	No	No	No	No	No	No	Not married/cohabiting	Implant	Yes	Yes	No	No
MANYWANDA SUB COUNTY HOSPITAL	582	23	Negative	Yes	No	No	No	Yes	No	No	Married/Cohabiting	OCP	Yes	Yes	No	No
KISUMU COUNTY HOSPITAL	583	23	Negative	Yes	No	No	No	No	No	No	Married/Cohabiting	Injectable	Yes	Yes	No	No
AIRPORT DISPENSARY	584	37	Negative	No	No	No	No	No	No	No	Married/Cohabiting	Injectable	Yes	Yes	No	No
AIRPORT DISPENSARY	585	20	Unknown	Yes	No	No	No	No	No	No	Not married/cohabiting	Injectable	Yes	Yes	No	No
KISUMU COUNTY HOSPITAL	586	23	Negative	Yes	No	No	No	No	No	No	Not married/cohabiting	Implant	Yes	Yes	No	No
NYALENDA HEALTH CENTER	587	27	Unknown	Yes	No	No	No	No	Yes	No	Married/Cohabiting	Condoms only	Yes	Yes	No	No
AIRPORT DISPENSARY	588	21	Unknown	Yes	No	No	No	No	No	No	Not married/cohabiting	Condoms only	Yes	Yes	No	No
KISUMU COUNTY HOSPITAL	589	20	Negative	Yes	No	No	No	No	No	No	Married/Cohabiting	Implant	Yes	Yes	No	No
AHERO COUNTY HOSPITAL	590	27	Negative	Yes	No	No	No	No	No	No	Married/Cohabiting	Injectable	Yes	Yes	No	No
AHERO COUNTY HOSPITAL	591	27	Unknown	Yes	No	No	No	No	No	No	Married/Cohabiting	Injectable	Yes	Yes	No	No
MANYWANDA SUB COUNTY HOSPITAL	592	26	Unknown	Yes	No	No	Yes	Yes	No	No	Married/Cohabiting	Injectable	Yes	Yes	No	No
KISUMU COUNTY HOSPITAL	593	26	Negative	Yes	No	No	No	No	No	No	Married/Cohabiting		Yes	Yes	No	No
AHERO COUNTY HOSPITAL	594	23	Negative	Yes	No	No	No	No	No	No	Married/Cohabiting		Yes	Yes	No	No
MUHORONI COUNTY HOSPITAL	595	27	Unknown	Yes	No	No	No	No	No	No	Not married/cohabiting	Implant	Yes	Yes	No	No
AIRPORT DISPENSARY	596	26	Negative	Yes	No	No	No	No	No	No	Married/Cohabiting	Injectable	Yes	Yes	No	No
MUHORONI COUNTY HOSPITAL	597	26	Unknown	Yes	No	No	No	No	No	No	Married/Cohabiting	Injectable	Yes	Yes	No	No
AHERO COUNTY HOSPITAL	598	24	Negative	Yes	No	No	No	No	No	No	Married/Cohabiting	Injectable	Yes	Yes	No	No
LUMUMBA SUB COUNTY HOSPITAL	599	29	Negative	Yes	No	No	No	No	No	No	Married/Cohabiting	Injectable	Yes	Yes	No	No
AIRPORT DISPENSARY	600	26	Negative	Yes	No	No	No	No	No	No	Married/Cohabiting	Injectable	Yes	Yes	No	No
RABUOR SUB COUNTY HOSPITAL	601	20	Unknown	No	No	No	No	No	No	No			Yes	Yes	No	No
MUHORONI COUNTY HOSPITAL	602	42	Unknown	Yes	No	No	No	No	No	No	Not married/cohabiting	Injectable	Yes	Yes	No	No
AHERO COUNTY HOSPITAL	603	27	Negative	Yes	No	No	No	No	No	No	Not married/cohabiting	Implant	Yes	Yes	No	No
MUHORONI COUNTY HOSPITAL	604	42	Negative	Yes	No	No	No	No	No	No	Married/Cohabiting	Injectable	Yes	Yes	No	No
AIRPORT DISPENSARY	605	22	Negative	Yes	No	No	No	No	No	No	Married/Cohabiting	Injectable	Yes	Yes	No	No
AHERO COUNTY HOSPITAL	606	29	Negative	Yes	No	No	No	No	No	No	Married/Cohabiting	Injectable	Yes	Yes	No	No
AWES MISSION HOSPITAL	607	27	Unknown	Yes	No	No	No	No	Yes	Yes	Married/Cohabiting		Yes	Yes	No	No
KISUMU COUNTY HOSPITAL	608	37	Negative	Yes	No	No	No	No	No	No	Married/Cohabiting		Yes	Yes	No	No
KISUMU COUNTY HOSPITAL	609	21	Negative	Yes	No	No	Yes	No	No	No	Not married/cohabiting		Yes	Yes	No	No
LUMUMBA SUB COUNTY HOSPITAL	610	22	Negative	Yes	No	No	No	No	No	No	Married/Cohabiting	Injectable	Yes	Yes	No	No
AHERO COUNTY HOSPITAL	611	24	Negative	Yes	No	No	No	No	No	No	Married/Cohabiting	Injectable	Yes	Yes	No	No
KISUMU COUNTY HOSPITAL	612	24	Negative	Yes	No	No	No	No	No	No	Married/Cohabiting	Implant	Yes	Yes	No	No
RABUOR SUB COUNTY HOSPITAL	613	20	Unknown	No	No	No	No	No	No	No	Married/Cohabiting	Injectable	Yes	Yes	No	No
NYALENDA HEALTH CENTER	614	34	Negative	Yes	No	No	No	No	No	No	Married/Cohabiting	Injectable	Yes	Yes	No	No
AHERO COUNTY HOSPITAL	615	20	Negative	Yes	No	No	No	No	No	No	Married/Cohabiting	Injectable	Yes	Yes	No	No
AIRPORT DISPENSARY	616	39	Negative	Yes	No	No	No	No	No	No	Married/Cohabiting	Implant	Yes	Yes	No	No
MUHORONI COUNTY HOSPITAL	617	23	Unknown	Yes	No	No	No	No	No	No	Married/Cohabiting	Injectable	Yes	Yes	No	No
MANYWANDA SUB COUNTY HOSPITAL	618	43	Positive	Yes	No	No	Yes	Yes	Yes	Yes	Married/Cohabiting		Yes	Yes	No	No
KISUMU COUNTY HOSPITAL	619	22	Negative	Yes	No	No	No	No	No	No	Not married/cohabiting		Yes	Yes	No	No
AWES MISSION HOSPITAL	620	25	Unknown	Yes	No	No	No	Yes	Yes	Yes	Married/Cohabiting		Yes	Yes	No	No
RABUOR SUB COUNTY HOSPITAL	621	20	Unknown	Yes	No	No	No	No	No	No	Married/Cohabiting	Implant	Yes	Yes	No	No
AWES MISSION HOSPITAL	622	24	Unknown	Yes	No	No	No	Yes	Yes	Yes	Married/Cohabiting		Yes	Yes	Yes	No
RABUOR SUB COUNTY HOSPITAL	623	26	Negative	Yes	No	No	No	No	No	No	Married/Cohabiting	Implant	Yes	Yes	No	No
RABUOR SUB COUNTY HOSPITAL	624	25	Negative	Yes	No	No	No	No	No	No	Married/Cohabiting	Implant	Yes	Yes	No	No
NIGHTINGALE MEDICAL CENTER	625	24	Unknown	Yes	No	No	No	No	No	No	Not married/cohabiting	IUCD	Yes	Yes	No	No
AHERO COUNTY HOSPITAL	626	28	Negative	Yes	No	No	No	No	No	No	Married/Cohabiting	OCP	Yes	Yes	No	No
LUMUMBA SUB COUNTY HOSPITAL	627	25	Unknown	Yes	No	No	No	No	No	No	Married/Cohabiting	Implant	Yes	Yes	No	No
RABUOR SUB COUNTY HOSPITAL	628	20	Negative	Yes	No	No	No	No	No	No	Married/Cohabiting	Implant	Yes	Yes	No	No
LUMUMBA SUB COUNTY HOSPITAL	629	38	Negative	Yes	No	No	No	No	No	No	Married/Cohabiting	OCP	Yes	Yes	No	No
KISUMU COUNTY HOSPITAL	630	41	Unknown	Yes	No	No	No	No	No	No	Married/Cohabiting		Yes	Yes	No	No
MUHORONI COUNTY HOSPITAL	631	25	Unknown	Yes	No	No	No	No	Yes	No	Married/Cohabiting	Injectable	Yes	Yes	No	No
RABUOR SUB COUNTY HOSPITAL	632	19	Negative	Yes	No	No	No	No	No	No	Not married/cohabiting		Yes	Yes	No	No
KISUMU COUNTY HOSPITAL	633	30	Negative	Yes	No	No	No	No	No	No	Married/Cohabiting	Implant	Yes	Yes	No	No
LUMUMBA SUB COUNTY HOSPITAL	634	29	Negative	Yes	No	No	No	No	No	No	Married/Cohabiting	Implant	Yes	Yes	No	No
KISUMU COUNTY HOSPITAL	635	27	Unknown	Yes	No	No	No	No	Yes	No	Married/Cohabiting	Implant	Yes	Yes	No	No
AIRPORT DISPENSARY	636	24	Negative	Yes	No	No	No	No	No	No	Married/Cohabiting	Injectable	Yes	Yes	No	No
LUMUMBA SUB COUNTY HOSPITAL	637	26	Negative	Yes	No	No	No	No	No	No	Married/Cohabiting	Injectable	Yes	Yes	No	No
LUMUMBA SUB COUNTY HOSPITAL	638	32	Negative	Yes	No	No	No	No	No	No	Married/Cohabiting	Injectable	Yes	Yes	No	No
AIRPORT DISPENSARY	639	30	Negative	Yes	No	No	No	No	No	No	Married/Cohabiting	Injectable	Yes	Yes	No	No
LUMUMBA SUB COUNTY HOSPITAL	640	22	Unknown	Yes	No	No	No	No	Yes	No	Married/Cohabiting	Injectable	Yes	Yes	No	No
MUHORONI COUNTY HOSPITAL	641	28	Unknown	Yes	No	No	No	Yes	No	No	Married/Cohabiting	Injectable	Yes	Yes	No	No
AHERO COUNTY HOSPITAL	642	28	Negative	Yes	No	No	No	Yes	No	No	Married/Cohabiting	OCP	Yes	Yes	No	No
MUHORONI COUNTY HOSPITAL	643	42	Negative	Yes	No	No	No	No	No	No	Married/Cohabiting	Implant	Yes	Yes	No	No
MUHORONI COUNTY HOSPITAL	644	27	Negative	Yes	No	No	No	No	No	No	Not married/cohabiting	Implant	Yes	Yes	No	No
AHERO COUNTY HOSPITAL	645	28	Negative	Yes	No	No	No	No	No	No	Married/Cohabiting	Injectable	Yes	Yes	No	No
KISUMU COUNTY HOSPITAL	646	25	Negative	Yes	No	No	No	No	No	No	Married/Cohabiting	OCP	Yes	Yes	No	No
AIRPORT DISPENSARY	647	27	Negative	Yes	No	No	No	No	No	No	Married/Cohabiting	Injectable	Yes	Yes	No	No
AIRPORT DISPENSARY	648	16	Negative	Yes	No	No	No	No	No	No	Not married/cohabiting	Injectable	Yes	Yes	No	No
KISUMU COUNTY HOSPITAL	649	24	Negative	Yes	No	No	No	No	No	No	Married/Cohabiting		Yes	Yes	No	No
AIRPORT DISPENSARY	650	31	Negative	No	No	No	No	No	No	No	Married/Cohabiting	Injectable	Yes	Yes	No	No
AHERO COUNTY HOSPITAL	651	26	Negative	Yes	No	No	No	No	No	No	Married/Cohabiting	Injectable	Yes	Yes	No	No
MUHORONI COUNTY HOSPITAL	652	23	Negative	Yes	No	No	No	No	No	No	Married/Cohabiting	Implant	Yes	Yes	No	No
NYALENDA HEALTH CENTER	653	22	Unknown	Yes	No	No	No	No	Yes	No	Married/Cohabiting	Implant	Yes	Yes	No	No
LUMUMBA SUB COUNTY HOSPITAL	654	37	Unknown	Yes	No	No	No	No	No	No	Married/Cohabiting	IUCD	Yes	Yes	No	No
AIRPORT DISPENSARY	655	35	Negative	Yes	No	No	No	No	No	No	Married/Cohabiting	Injectable	Yes	Yes	No	No
MUHORONI COUNTY HOSPITAL	656	22	Unknown	Yes	No	No	No	No	No	No	Married/Cohabiting	OCP	Yes	Yes	No	No
MUHORONI COUNTY HOSPITAL	657	24	Negative	Yes	No	No	No	No	No	No	Married/Cohabiting	Injectable	Yes	Yes	No	No
MUHORONI COUNTY HOSPITAL	658	21	Unknown	Yes	No	No	No	No	No	No	Married/Cohabiting	Implant	Yes	Yes	No	No
AIRPORT DISPENSARY	659	22	Unknown	Yes	No	No	No	No	No	No	Not married/cohabiting	Injectable	Yes	Yes	No	No
AIRPORT DISPENSARY	660	24	Unknown	Yes	No	No	No	No	No	No	Not married/cohabiting	Injectable	Yes	Yes	No	No
LUMUMBA SUB COUNTY HOSPITAL	661	24	Negative	Yes	No	No	No	No	No	No	Married/Cohabiting	Injectable	Yes	Yes	No	No
KISUMU COUNTY HOSPITAL	662	25	Negative	Yes	No	No	No	No	No	No	Married/Cohabiting	Injectable	Yes	Yes	No	No
AHERO COUNTY HOSPITAL	663	24	Negative	Yes	No	No	No	No	No	No	Married/Cohabiting	Injectable	Yes	Yes	No	No
MUHORONI COUNTY HOSPITAL	664	25	Negative	Yes	No	No	No	No	No	No	Married/Cohabiting	Injectable	Yes	Yes	No	No
RABUOR SUB COUNTY HOSPITAL	665	19	Negative	Yes	No	No	No	No	No	No	Married/Cohabiting	Injectable	Yes	Yes	No	No
LUMUMBA SUB COUNTY HOSPITAL	666	19	Negative	Yes	No	No	No	No	No	No	Married/Cohabiting	Injectable	Yes	Yes	No	No
AIRPORT DISPENSARY	667	30	Unknown	Yes	No	No	No	No	No	No	Married/Cohabiting	Injectable	Yes	Yes	No	No
AHERO COUNTY HOSPITAL	668	22	Negative	Yes	No	No	No	No	No	No	Married/Cohabiting	Injectable	Yes	Yes	No	No
MUHORONI COUNTY HOSPITAL	669	35	Unknown	Yes	No	No	No	No	No	No	Married/Cohabiting	Injectable	Yes	Yes	No	No
KISUMU COUNTY HOSPITAL	670	34	Negative	Yes	No	No	No	No	No	No	Married/Cohabiting	IUCD	Yes	Yes	No	No
AIRPORT DISPENSARY	671	35	Negative	Yes	No	No	No	No	No	No	Married/Cohabiting	Injectable	Yes	Yes	No	No
MUHORONI COUNTY HOSPITAL	672	38	Negative	Yes	No	No	No	No	No	No	Married/Cohabiting	Injectable	Yes	Yes	No	No
AIRPORT DISPENSARY	673	24	Negative	Yes	No	No	No	No	No	No	Married/Cohabiting	Injectable	Yes	Yes	No	No
AIRPORT DISPENSARY	674	26	Negative	Yes	No	No	No	No	No	No	Married/Cohabiting	Injectable	Yes	Yes	No	No
LUMUMBA SUB COUNTY HOSPITAL	675	17	Negative	Yes	No	No	No	No	No	No	Married/Cohabiting	Implant	Yes	Yes	No	No
RABUOR SUB COUNTY HOSPITAL	676	23	Negative	No	No	No	No	No	No	No	Married/Cohabiting	Other	Yes	Yes	No	No
RABUOR SUB COUNTY HOSPITAL	677	20	Negative	Yes	No	No	No	No	No	No	Not married/cohabiting		Yes	Yes	No	No
CHULAIMBO COUNTY HOSPITAL	678	34	Positive	Yes	No	No	No	No	Yes	No	Married/Cohabiting	Injectable	Yes	Yes	No	No
MUHORONI COUNTY HOSPITAL	679	26	Unknown	Yes	No	No	No	No	No	No	Married/Cohabiting	Implant	Yes	Yes	No	No
NYALENDA HEALTH CENTER	680	20	Negative	Yes	No	No	No	No	No	No	Married/Cohabiting	Injectable	Yes	Yes	No	No
NYALENDA HEALTH CENTER	681	24	Negative	Yes	No	No	No	No	Yes	No	Not married/cohabiting		Yes	Yes	No	No
KISUMU COUNTY HOSPITAL	682	21	Unknown	Yes	No	No	No	No	No	No	Not married/cohabiting	Implant	Yes	Yes	No	No
LUMUMBA SUB COUNTY HOSPITAL	683	21	Unknown	Yes	No	No	No	No	Yes	Yes	Not married/cohabiting	Injectable	Yes	Yes	Yes	No
KISUMU COUNTY HOSPITAL	684	29	Negative	Yes	No	No	No	No	No	No	Married/Cohabiting	Injectable	Yes	Yes	No	No
LUMUMBA SUB COUNTY HOSPITAL	685	30	Negative	Yes	No	No	No	No	No	No	Married/Cohabiting	Injectable	Yes	Yes	No	No
AHERO COUNTY HOSPITAL	686	33	Negative	Yes	No	No	No	No	No	No	Married/Cohabiting	Implant	Yes	Yes	No	No
MUHORONI COUNTY HOSPITAL	687	22	Unknown	Yes	No	No	No	No	Yes	No	Married/Cohabiting	Implant	Yes	Yes	No	No
AHERO COUNTY HOSPITAL	688	21	Negative	Yes	No	No	No	No	No	No	Married/Cohabiting	Injectable	Yes	Yes	No	No
MANYWANDA SUB COUNTY HOSPITAL	689	23	Negative	Yes	No	No	No	Yes	No	No	Married/Cohabiting		Yes	Yes	No	No
RABUOR SUB COUNTY HOSPITAL	690	21	Unknown	Yes	No	Yes	No	No	No	No	Married/Cohabiting	Injectable	Yes	Yes	No	No
RABUOR SUB COUNTY HOSPITAL	691	30	Unknown	Yes	No	No	No	No	No	No	Married/Cohabiting	Injectable	Yes	Yes	No	No
KISUMU COUNTY HOSPITAL	692	27	Negative	Yes	No	No	No	No	No	No	Married/Cohabiting		Yes	Yes	No	No
AIRPORT DISPENSARY	693	28	Negative	Yes	No	No	No	No	No	No	Married/Cohabiting	Injectable	Yes	Yes	No	No
AIRPORT DISPENSARY	694	22	Negative	Yes	No	No	No	No	No	No	Married/Cohabiting	Injectable	Yes	Yes	No	No
MANYWANDA SUB COUNTY HOSPITAL	695	20	Unknown	No	No	No	No	No	No	No	Not married/cohabiting		Yes	Yes	No	No
KISUMU COUNTY HOSPITAL	696	37	Negative	Yes	No	No	No	No	No	No	Married/Cohabiting	Injectable	Yes	Yes	No	No
AIRPORT DISPENSARY	697	25	Unknown	Yes	No	No		No	No	No	Married/Cohabiting	Injectable	Yes	Yes	No	No
AHERO COUNTY HOSPITAL	698	24	Negative	Yes	No	No	No	No	No	No	Married/Cohabiting	Injectable	Yes	Yes	No	No
MANYWANDA SUB COUNTY HOSPITAL	699	34	Positive	Yes	Yes	No	Yes	Yes	Yes	Yes	Married/Cohabiting	Injectable	Yes	Yes	Yes	Yes
LUMUMBA SUB COUNTY HOSPITAL	700	33	Negative	Yes	No	No	No	No	No	No	Married/Cohabiting	IUCD	Yes	Yes	No	No
KISUMU COUNTY HOSPITAL	701	22	Negative	Yes	No	No	No	No	No	No	Married/Cohabiting	Implant	Yes	Yes	No	No
KISUMU COUNTY HOSPITAL	702	26	Negative	Yes	No	No	No	No	Yes	No	Married/Cohabiting	Injectable	Yes	Yes	No	No
RABUOR SUB COUNTY HOSPITAL	703	35	Negative	Yes	No	No	No	No	No	No	Married/Cohabiting	Other	Yes	Yes	No	No
AIRPORT DISPENSARY	704	23	Negative	Yes	No	No	No	No	No	No	Married/Cohabiting	Injectable	Yes	Yes	No	No
MUHORONI COUNTY HOSPITAL	705	21	Negative	Yes	No	No	No	No	No	No	Married/Cohabiting	Injectable	Yes	Yes	No	No
KISUMU COUNTY HOSPITAL	706	31	Negative	Yes	No	No	No	No	No	No	Married/Cohabiting	Implant	Yes	Yes	No	No
LUMUMBA SUB COUNTY HOSPITAL	707	28	Negative	Yes	No	No	No	No	No	No	Married/Cohabiting	Injectable	Yes	Yes	No	No
AIRPORT DISPENSARY	708	18	Unknown	Yes	No	No	No	No	No	No	Married/Cohabiting	Injectable	Yes	Yes	No	No
LUMUMBA SUB COUNTY HOSPITAL	709	30	Negative	Yes	No	No	No	No	Yes	No	Married/Cohabiting	Implant	Yes	Yes	No	No
AIRPORT DISPENSARY	710	21	Positive	Yes	No	No	No	No	Yes	Yes	Not married/cohabiting	Injectable	Yes	Yes	No	No
RABUOR SUB COUNTY HOSPITAL	711	16	Positive	Yes	No	No	No	No	Yes	Yes	Not married/cohabiting		Yes	Yes	Yes	No
ST. ELIZABETH MISSION HOSPITAL	712	34	Unknown	Yes	No	No	No	No	Yes	No	Married/Cohabiting	Injectable	Yes	Yes	No	No
KISUMU COUNTY HOSPITAL	713	25	Unknown	Yes	No	No	No	No	No	No	Married/Cohabiting		Yes	Yes	No	No
AHERO COUNTY HOSPITAL	714	21	Unknown	Yes	No	No	No	No	No	No	Married/Cohabiting	OCP	Yes	Yes	No	No
RABUOR SUB COUNTY HOSPITAL	715	20	Negative	Yes	No	No	No	No	No	No	Married/Cohabiting	Implant	Yes	Yes	No	No
AHERO COUNTY HOSPITAL	716	31	Negative	Yes	No	No	No	No	No	No	Married/Cohabiting	OCP	Yes	Yes	No	No
LUMUMBA SUB COUNTY HOSPITAL	717	21	Negative	Yes	No	No	No	No	No	No	Married/Cohabiting	Injectable	Yes	Yes	No	No
KISUMU COUNTY HOSPITAL	718	23	Negative	Yes	No	No	No	No	No	No	Married/Cohabiting	Injectable	Yes	Yes	No	No
AHERO COUNTY HOSPITAL	719	20	Negative	Yes	No	No	No	No	No	No	Married/Cohabiting	Implant	Yes	Yes	No	No
RABUOR SUB COUNTY HOSPITAL	720	20	Negative	Yes	No	No	No	No	No	No	Married/Cohabiting	Injectable	Yes	Yes	No	No
RABUOR SUB COUNTY HOSPITAL	721	30	Negative	No	No	No	No	No	No	No	Married/Cohabiting	Injectable	Yes	Yes	No	No
MUHORONI COUNTY HOSPITAL	722	19	Negative	Yes	No	No	No	No	No	No	Not married/cohabiting	Injectable	Yes	Yes	No	No
KISUMU COUNTY HOSPITAL	723	20	Negative	Yes	No	No	No	No	No	No	Married/Cohabiting		Yes	Yes	No	No
MUHORONI COUNTY HOSPITAL	724	28	Negative	Yes	No	No	No	No	No	No	Married/Cohabiting	Injectable	Yes	Yes	No	No
AWES MISSION HOSPITAL	725	35	Positive	Yes	No	No	No	No	Yes	Yes	Married/Cohabiting		Yes	Yes	Yes	Yes
KISUMU COUNTY HOSPITAL	726	31	Negative	Yes	No	No	No	No	No	No	Not married/cohabiting	Condoms only	Yes	Yes	No	No
AHERO COUNTY HOSPITAL	727	27	Negative	Yes	No	No	No	No	No	No	Married/Cohabiting	Injectable	Yes	Yes	No	No
AHERO COUNTY HOSPITAL	728	26	Negative	Yes	No	No	No	No	No	No	Married/Cohabiting	Injectable	Yes	Yes	No	No
KISUMU COUNTY HOSPITAL	729	34	Unknown	Yes	No	No	Yes	No	Yes	Yes	Married/Cohabiting	Injectable	Yes	Yes	Yes	Yes
AIRPORT DISPENSARY	730	23	Negative	Yes	No	No	No	No	No	No	Married/Cohabiting	Injectable	Yes	Yes	No	No
KISUMU COUNTY HOSPITAL	731	27	Unknown	Yes	No	No	No	No	No	No	Married/Cohabiting	IUCD	Yes	Yes	No	No
AHERO COUNTY HOSPITAL	732	26	Negative	Yes	No	No	No	No	No	No	Married/Cohabiting	Injectable	Yes	Yes	No	No
LUMUMBA SUB COUNTY HOSPITAL	733	30	Negative	Yes	No	No	No	No	No	No	Married/Cohabiting	Implant	Yes	Yes	No	No
LUMUMBA SUB COUNTY HOSPITAL	734	28	Negative	Yes	No	No	No	No	No	No	Married/Cohabiting	Implant	Yes	Yes	No	No
KISUMU COUNTY HOSPITAL	735	30	Negative	Yes	No	No	No	No	No	No	Married/Cohabiting	IUCD	Yes	Yes	No	No
MUHORONI COUNTY HOSPITAL	736	25	Negative	Yes	No	No	No	No	No	No	Married/Cohabiting	Injectable	Yes	Yes	No	No
AHERO COUNTY HOSPITAL	737	34	Negative	Yes	No	No	No	No	No	No	Married/Cohabiting		Yes	Yes	No	No
MUHORONI COUNTY HOSPITAL	738	24	Unknown	Yes	No	No	No	No	No	No	Married/Cohabiting	OCP	Yes	Yes	No	No
MUHORONI COUNTY HOSPITAL	739	25	Negative	Yes	No	No	No	No	Yes	No	Married/Cohabiting	Injectable	Yes	Yes	No	No
KISUMU COUNTY HOSPITAL	740	18	Negative	Yes	No	No	No	No	No	No	Married/Cohabiting	Implant	Yes	Yes	No	No
MUHORONI COUNTY HOSPITAL	741	23	Negative	Yes	No	No	No	No	No	No	Married/Cohabiting	Injectable	Yes	Yes	No	No
AHERO COUNTY HOSPITAL	742	24	Negative	Yes	No	No	No	No	No	No	Married/Cohabiting		Yes	Yes	No	No
KISUMU COUNTY HOSPITAL	743	28	Negative	Yes	No	No	No	No	No	No	Not married/cohabiting		Yes	Yes	No	No
AHERO COUNTY HOSPITAL	744	22	Unknown	Yes	No	No	No	No	Yes	No	Married/Cohabiting	Injectable	Yes	Yes	No	No
AWES MISSION HOSPITAL	745	44	Unknown	Yes	No	No	No	Yes	Yes	Yes	Married/Cohabiting		Yes	Yes	Yes	Yes
RABUOR SUB COUNTY HOSPITAL	746	30	Unknown	Yes	No	No	No	No	No	No	Married/Cohabiting	Injectable	Yes	Yes	No	No
MUHORONI COUNTY HOSPITAL	747	20	Negative	Yes	No	No	No	No	No	No	Married/Cohabiting	Injectable	Yes	Yes	No	No
NYALENDA HEALTH CENTER	748	37	Positive	Yes	No	No	No	No	Yes	Yes	Married/Cohabiting	Injectable	Yes	Yes	Yes	Yes
KISUMU COUNTY HOSPITAL	749	21	Negative	Yes	No	No	No	No	No	No	Married/Cohabiting	IUCD	Yes	Yes	No	No
KISUMU COUNTY HOSPITAL	750	21	Negative	Yes	No	No	No	No	No	No	Married/Cohabiting	Injectable	Yes	Yes	No	No
KISUMU COUNTY HOSPITAL	751	25	Negative	Yes	No	No	No	No	No	No	Married/Cohabiting	IUCD	Yes	Yes	No	No
MUHORONI COUNTY HOSPITAL	752	23	Unknown	Yes	No	No	No	No	No	No	Married/Cohabiting	Injectable	Yes	Yes	No	No
MUHORONI COUNTY HOSPITAL	753	38	Negative	Yes	No	No	No	No	No	No	Not married/cohabiting	Injectable	Yes	Yes	No	No
MANYWANDA SUB COUNTY HOSPITAL	754	39	Positive	Yes	Yes	No	No	No	Yes	Yes	Married/Cohabiting		Yes	Yes	Yes	No
LUMUMBA SUB COUNTY HOSPITAL	755	21	Negative	Yes	No	No	No	No	No	No	Married/Cohabiting	Implant	Yes	Yes	No	No
RABUOR SUB COUNTY HOSPITAL	756	18	Unknown	Yes	No	No	No	No	No	No	Married/Cohabiting	Injectable	Yes	Yes	No	No
RABUOR SUB COUNTY HOSPITAL	757	30	Negative	No	No	No	No	No	No	No	Married/Cohabiting	Other	Yes	Yes	No	No
RABUOR SUB COUNTY HOSPITAL	758	19	Negative	Yes	No	No	No	No	No	No	Married/Cohabiting	Injectable	Yes	Yes	No	No
MUHORONI COUNTY HOSPITAL	759	31	Unknown	Yes	No	No	No	No	No	No	Married/Cohabiting	Injectable	Yes	Yes	No	No
MUHORONI COUNTY HOSPITAL	760	31	Negative	Yes	No	No	No	No	No	No	Married/Cohabiting	OCP	Yes	Yes	No	No
KISUMU COUNTY HOSPITAL	761	25	Negative	Yes	No	No	No	No	No	No	Married/Cohabiting	Injectable	Yes	Yes	No	No
KISUMU COUNTY HOSPITAL	762	23	Negative	Yes	No	No	No	No	No	No	Married/Cohabiting	Implant	Yes	Yes	No	No
NYAKACH COUNTY HOSPITAL	763	44	Negative	Yes	No	No	No	No	Yes	Yes	Married/Cohabiting		Yes	Yes	No	No
MUHORONI COUNTY HOSPITAL	764	24	Unknown	Yes	No	No	No	No	No	No	Married/Cohabiting	Injectable	Yes	Yes	No	No
MUHORONI COUNTY HOSPITAL	765	23	Unknown	Yes	No	No	No	No	No	No	Not married/cohabiting	Injectable	Yes	Yes	No	No
MUHORONI COUNTY HOSPITAL	766	29	Unknown	Yes	No	No	No	No	No	No	Married/Cohabiting	Injectable	Yes	Yes	No	No
MUHORONI COUNTY HOSPITAL	767	29	Unknown	Yes	No	No	No	No	Yes	Yes	Married/Cohabiting	Injectable	Yes	Yes	Yes	No
AHERO COUNTY HOSPITAL	768	17	Negative	Yes	No	No	No	No	No	No	Married/Cohabiting	Injectable	Yes	Yes	No	No
MASENO MISSION HOSPITAL	769	19	Unknown	Yes	No	No	No	No	No	No	Not married/cohabiting	Injectable	Yes	Yes	No	No
MANYWANDA SUB COUNTY HOSPITAL	770	41	Negative	Yes	No	No	No	No	Yes	Yes	Married/Cohabiting	OCP	Yes	Yes	Yes	Yes
KISUMU COUNTY HOSPITAL	771	24	Negative	Yes	No	No	No	Yes	No	No	Married/Cohabiting	Injectable	Yes	Yes	No	No
KISUMU COUNTY HOSPITAL	772	20	Negative	Yes	No	No	No	No	No	No	Married/Cohabiting	Implant	Yes	Yes	No	No
MASENO MISSION HOSPITAL	773	35	Unknown	Yes	No	No	No	No	Yes	No	Not married/cohabiting	OCP	Yes	Yes	No	No
KISUMU COUNTY HOSPITAL	774	20	Unknown	Yes	No	No	No	No	No	No	Married/Cohabiting		Yes	Yes	No	No
MIGOSI SUB COUNTY	775	28	Unknown	Yes	No	Yes	Yes	No	Yes	No	Married/Cohabiting	OCP	Yes	Yes	No	No
AHERO COUNTY HOSPITAL	776	20	Negative	Yes	No	No	No	No	No	No	Married/Cohabiting		Yes	Yes	No	No
MUHORONI COUNTY HOSPITAL	777	24	Unknown	Yes	No	No	No	No	Yes	No	Married/Cohabiting	Implant	Yes	Yes	No	No
MUHORONI COUNTY HOSPITAL	778	20	Negative	Yes	No	No	No	No	No	No	Married/Cohabiting	Injectable	Yes	Yes	No	No
KISUMU COUNTY HOSPITAL	779	23	Negative	Yes	No	No	No	No	No	No	Married/Cohabiting	Implant	Yes	Yes	No	No
NYALENDA HEALTH CENTER	780	29	Negative	Yes	No	No	No	No	Yes	Yes	Married/Cohabiting	Implant	Yes	Yes	No	No
RABUOR SUB COUNTY HOSPITAL	781	24	Unknown	Yes	No	No	No	No	No	No	Married/Cohabiting	Injectable	Yes	Yes	No	No
RABUOR SUB COUNTY HOSPITAL	782	22	Negative	No	No	No	No	No	No	No	Not married/cohabiting	Implant	Yes	Yes	No	No
MUHORONI COUNTY HOSPITAL	783	28	Unknown	Yes	No	No	No	No	No	No	Married/Cohabiting	Injectable	Yes	Yes	No	No
AHERO COUNTY HOSPITAL	784	24	Negative	Yes	No	No	No	No	Yes	No	Married/Cohabiting	Implant	Yes	Yes	No	No
MUHORONI COUNTY HOSPITAL	785	23	Negative	Yes	No	No	No	No	No	No	Married/Cohabiting	Injectable	Yes	Yes	No	No
RABUOR SUB COUNTY HOSPITAL	786	25	Unknown	Yes	No	No	No	No	No	No	Married/Cohabiting	Implant	Yes	Yes	No	No
AHERO COUNTY HOSPITAL	787	26	Negative	No	No	No	No	No	No	No	Married/Cohabiting	OCP	Yes	Yes	No	No
KISUMU COUNTY HOSPITAL	788	23	Negative	Yes	No	No	No	No	No	No	Not married/cohabiting		Yes	Yes	No	No
RABUOR SUB COUNTY HOSPITAL	789	19	Negative	Yes	No	No	Yes	No	No	No	Married/Cohabiting	Injectable	Yes	Yes	No	No
AIRPORT DISPENSARY	790	41	Unknown	No	No	No	No	No	Yes	Yes	Not married/cohabiting	Implant	Yes	Yes	Yes	No
KISUMU COUNTY HOSPITAL	791	31	Negative	Yes	No	No	No	No	Yes	No	Married/Cohabiting	OCP	Yes	Yes	No	No
KISUMU COUNTY HOSPITAL	792	25	Negative	Yes	No	No	No	No	No	No	Married/Cohabiting	Implant	Yes	Yes	No	No
AIRPORT DISPENSARY	793	38	Negative	Yes	No	No	No	No	No	No	Married/Cohabiting	Injectable	Yes	Yes	No	No
ST. ELIZABETH MISSION HOSPITAL	794	19	Unknown	Yes	Yes	No	No	No	Yes	Yes	Not married/cohabiting	Implant	Yes	Yes	No	No
KISUMU COUNTY HOSPITAL	795	34	Unknown	Yes	No	No	No	No	Yes	No	Married/Cohabiting	Injectable	Yes	Yes	No	No
MUHORONI COUNTY HOSPITAL	796	31	Negative	Yes	No	No	No	No	No	No	Married/Cohabiting	Injectable	Yes	Yes	No	No
KISUMU COUNTY HOSPITAL	797	42	Negative	Yes	No	No	No	No	No	No	Married/Cohabiting	IUCD	Yes	Yes	No	No
KISUMU COUNTY HOSPITAL	798	25	Negative	Yes	No	No	No	No	No	No	Married/Cohabiting	Implant	Yes	Yes	No	No
NYALENDA HEALTH CENTER	799	26	Negative	Yes	No	No	No	No	Yes	No	Married/Cohabiting	Implant	Yes	Yes	No	No
MUHORONI COUNTY HOSPITAL	800	22	Negative	Yes	No	No	No	No	No	No	Married/Cohabiting	Injectable	Yes	Yes	No	No
NYALENDA HEALTH CENTER	801	25	Negative	Yes	No	No	No	No	No	No	Married/Cohabiting	Injectable	Yes	Yes	No	No
KISUMU COUNTY HOSPITAL	802	45	Negative	Yes	No	No	No	No	No	No	Married/Cohabiting	Implant	Yes	Yes	No	No
KISUMU COUNTY HOSPITAL	803	30	Negative	Yes	No	No	No	No	No	No	Married/Cohabiting	Injectable	Yes	Yes	No	No
KISUMU COUNTY HOSPITAL	804	33	Negative	Yes	No	No	No	No	No	No	Married/Cohabiting	Implant	Yes	Yes	No	No
KISUMU COUNTY HOSPITAL	805	22	Negative	Yes	No	No	No	No	No	No	Married/Cohabiting	IUCD	Yes	Yes	No	No
NYALENDA HEALTH CENTER	806	32	Negative	Yes	No	No	No	No	No	No	Married/Cohabiting	Implant	Yes	Yes	No	No
ST. ELIZABETH MISSION HOSPITAL	807	20	Unknown	Yes	No	No	No	No	Yes	No	Married/Cohabiting	Injectable	Yes	Yes	No	No
MUHORONI COUNTY HOSPITAL	808	26	Negative	Yes	No	No	No	No	No	No	Married/Cohabiting	Implant	Yes	Yes	No	No
RABUOR SUB COUNTY HOSPITAL	809	21	Unknown	Yes	No	No	No	No	No	No	Married/Cohabiting	Injectable	Yes	Yes	No	No
LUMUMBA SUB COUNTY HOSPITAL	810	37	Unknown	Yes	No	No	No	No	No	No	Married/Cohabiting	Injectable	Yes	Yes	No	No
KISUMU COUNTY HOSPITAL	811	23	Unknown	Yes	No	No	No	No	Yes	No	Married/Cohabiting	OCP	Yes	Yes	No	No
KISUMU COUNTY HOSPITAL	812	24	Negative	Yes	No	No	No	No	No	No	Married/Cohabiting	Injectable	Yes	Yes	No	No
KISUMU COUNTY HOSPITAL	813	25	Negative	Yes	No	No	No	No	No	No	Married/Cohabiting	Injectable	Yes	Yes	No	No
RABUOR SUB COUNTY HOSPITAL	814	30	Positive	Yes	Yes	No	No	No	Yes	Yes	Married/Cohabiting		Yes	Yes	No	No
AIRPORT DISPENSARY	815	38	Negative	Yes	No	No	No	No	No	No	Married/Cohabiting	Injectable	Yes	Yes	No	No
RABUOR SUB COUNTY HOSPITAL	816	20	Unknown	Yes	No	No	No	No	No	No	Married/Cohabiting	Implant	Yes	Yes	No	No
RABUOR SUB COUNTY HOSPITAL	817	31	Negative	Yes	No	No	No	No	No	No	Married/Cohabiting	Injectable	Yes	Yes	No	No
AHERO COUNTY HOSPITAL	818	25	Negative	Yes	No	No	No	No	No	No	Married/Cohabiting	Injectable	Yes	Yes	No	No
LUMUMBA SUB COUNTY HOSPITAL	819	21	Unknown	Yes	No	No	No	No	No	No	Married/Cohabiting	Implant	Yes	Yes	No	No
NYALENDA HEALTH CENTER	820	23	Negative	Yes	No	No	No	No	No	No	Married/Cohabiting	Injectable	Yes	Yes	No	No
LUMUMBA SUB COUNTY HOSPITAL	821	23	Unknown	Yes	No	No	No	No	No	No	Married/Cohabiting	Injectable	Yes	Yes	No	No
MIGOSI SUB COUNTY	822	24	Unknown	Yes	No	No	No	No	Yes	No	Married/Cohabiting	Implant	Yes	Yes	No	No
LUMUMBA SUB COUNTY HOSPITAL	823	32	Negative	Yes	No	No	No	No	No	No	Married/Cohabiting	Implant	Yes	Yes	No	No
NYALENDA HEALTH CENTER	824	23	Negative	Yes	No	No	No	No	No	No	Married/Cohabiting	Injectable	Yes	Yes	No	No
KISUMU COUNTY HOSPITAL	825	36	Unknown	Yes	No	No	No	No	No	No	Married/Cohabiting	Injectable	Yes	Yes	No	No
ST. ELIZABETH MISSION HOSPITAL	826	34	Positive	Yes	No	No	No	No	Yes	Yes	Married/Cohabiting	Injectable	Yes	Yes	Yes	Yes
MUHORONI COUNTY HOSPITAL	827	19	Negative	Yes	No	No	No	No	No	No	Not married/cohabiting	Injectable	Yes	Yes	No	No
NYALENDA HEALTH CENTER	828	25	Unknown	Yes	Yes	Yes	No	No	Yes	No	Not married/cohabiting	Implant	Yes	Yes	No	No
NYALENDA HEALTH CENTER	829	19	Unknown	Yes	No	No	No	No	Yes	Yes	Not married/cohabiting	Condoms only	Yes	Yes	No	No
KISUMU COUNTY HOSPITAL	830	24	Negative	Yes	No	No	No	No	No	No	Married/Cohabiting	Injectable	Yes	Yes	No	No
KISUMU COUNTY HOSPITAL	831	26	Negative	Yes	No	No	No	No	No	No	Married/Cohabiting	Injectable	Yes	Yes	No	No
LUMUMBA SUB COUNTY HOSPITAL	832	22	Negative	Yes	No	No	No	No	No	No	Married/Cohabiting	Implant	Yes	Yes	No	No
MUHORONI COUNTY HOSPITAL	833	18	Negative	Yes	No	No	No	No	No	No	Married/Cohabiting	Injectable	Yes	Yes	No	No
KISUMU COUNTY HOSPITAL	834	35	Negative	Yes	No	No	No	No	No	No	Married/Cohabiting	Injectable	Yes	Yes	No	No
MANYWANDA SUB COUNTY HOSPITAL	835	26	Positive	Yes	No	No	Yes	Yes	Yes	No	Married/Cohabiting	Injectable	Yes	Yes	No	No
KISUMU COUNTY HOSPITAL	836	31	Negative	Yes	No	No	No	No	No	No	Married/Cohabiting	Injectable	Yes	Yes	No	No
AHERO COUNTY HOSPITAL	837	28	Negative	Yes	No	No	No	No	No	No	Married/Cohabiting	Injectable	Yes	Yes	No	No
AHERO COUNTY HOSPITAL	838	25	Positive	Yes	No	No	No	No	Yes	Yes	Married/Cohabiting	Injectable	Yes	Yes	No	No
KISUMU COUNTY HOSPITAL	839	22	Negative	Yes	No	No	No	No	No	No	Not married/cohabiting	IUCD	Yes	Yes	No	No
MUHORONI COUNTY HOSPITAL	840	20	Unknown	Yes	No	No	No	No	No	No	Not married/cohabiting	Injectable	Yes	Yes	No	No
MUHORONI COUNTY HOSPITAL	841	29	Negative	Yes	No	No	No	No	No	No	Married/Cohabiting	Injectable	Yes	Yes	No	No
MUHORONI COUNTY HOSPITAL	842	32	Negative	Yes	No	No	No	No	No	No	Married/Cohabiting	Injectable	Yes	Yes	No	No
RABUOR SUB COUNTY HOSPITAL	843	27	Negative	Yes	No	Yes	No	No	Yes	No	Married/Cohabiting	Implant	Yes	Yes	No	No
NYALENDA HEALTH CENTER	844	29	Negative	Yes	No	No	No	No	No	No	Married/Cohabiting	Injectable	Yes	Yes	No	No
AHERO COUNTY HOSPITAL	845	24	Negative	Yes	No	No	No	No	Yes	No	Married/Cohabiting	OCP	Yes	Yes	No	No
MUHORONI COUNTY HOSPITAL	846	20	Unknown	Yes	No	No	No	No	No	No	Married/Cohabiting	Injectable	Yes	Yes	No	No
RABUOR SUB COUNTY HOSPITAL	847	28	Negative	No	No	No	No	No	No	No	Not married/cohabiting	OCP	Yes	Yes	No	No
MUHORONI COUNTY HOSPITAL	848	30	Unknown	Yes	No	No	No	No	No	No	Married/Cohabiting	Injectable	Yes	Yes	No	No
KISUMU COUNTY HOSPITAL	849	24	Negative	Yes	No	No	No	No	No	No	Married/Cohabiting	Implant	Yes	Yes	No	No
NYALENDA HEALTH CENTER	850	27	Negative	Yes	No	No	No	Yes	No	No	Married/Cohabiting	Injectable	Yes	Yes	No	No
RABUOR SUB COUNTY HOSPITAL	851	20	Negative	Yes	No	No	No	No	No	No	Married/Cohabiting	Implant	Yes	Yes	No	No
LUMUMBA SUB COUNTY HOSPITAL	852	31	Negative	Yes	No	No	No	No	No	No	Married/Cohabiting	Injectable	Yes	Yes	No	No
RABUOR SUB COUNTY HOSPITAL	853	30	Positive	Yes	No	No	No	No	Yes	No	Married/Cohabiting		Yes	Yes	No	No
LUMUMBA SUB COUNTY HOSPITAL	854	18	Negative	Yes	No	No	No	No	No	No	Married/Cohabiting	OCP	Yes	Yes	No	No
AHERO COUNTY HOSPITAL	855	20	Negative	Yes	No	No	No	No	No	No	Not married/cohabiting	Injectable	Yes	Yes	No	No
LUMUMBA SUB COUNTY HOSPITAL	856	26	Negative	Yes	No	No	No	No	No	No	Married/Cohabiting	Implant	Yes	Yes	No	No
AHERO COUNTY HOSPITAL	857	24	Negative	Yes	No	No	No	No	No	No	Married/Cohabiting	Implant	Yes	Yes	No	No
MUHORONI COUNTY HOSPITAL	858	34	Negative	Yes	No	No	No	No	No	No	Married/Cohabiting	Injectable	Yes	Yes	No	No
RABUOR SUB COUNTY HOSPITAL	859	28	Unknown	Yes	No	No	No	No	Yes	No	Married/Cohabiting	Injectable	Yes	Yes	No	No
NYALENDA HEALTH CENTER	860	23	Negative	Yes	No	No	No	No	Yes	No	Not married/cohabiting	Injectable	Yes	Yes	No	No
KISUMU COUNTY HOSPITAL	861	32	Negative	Yes	No	No	No	No	No	No	Married/Cohabiting	Injectable	Yes	Yes	No	No
MUHORONI COUNTY HOSPITAL	862	25	Negative	Yes	No	No	No	No	No	No	Not married/cohabiting	Implant	Yes	Yes	No	No
KISUMU COUNTY HOSPITAL	863	23	Negative	Yes	No	No	No	No	No	No	Married/Cohabiting	Injectable	Yes	Yes	No	No
KISUMU COUNTY HOSPITAL	864	23	Negative	Yes	No	No	No	No	No	No	Married/Cohabiting	Implant	Yes	Yes	No	No
NYALENDA HEALTH CENTER	865	23	Unknown	Yes	No	No	No	No	Yes	Yes	Married/Cohabiting		Yes	Yes	Yes	No
NYALENDA HEALTH CENTER	866	22	Negative	Yes	No	No	No	No	No	No	Not married/cohabiting	Injectable	Yes	Yes	No	No
MUHORONI COUNTY HOSPITAL	867	22	Unknown	Yes	No	No	No	No	No	No	Married/Cohabiting	Injectable	Yes	Yes	No	No
RABUOR SUB COUNTY HOSPITAL	868	26	Negative	No	No	No	No	No	No	No	Married/Cohabiting	Injectable	Yes	Yes	No	No
RABUOR SUB COUNTY HOSPITAL	869	20	Negative	Yes	No	No	No	No	No	No	Married/Cohabiting	Implant	Yes	Yes	No	No
LUMUMBA SUB COUNTY HOSPITAL	870	25	Unknown	Yes	No	No	Yes	Yes	No	No	Not married/cohabiting	Other	Yes	Yes	No	No
RABUOR SUB COUNTY HOSPITAL	871	21	Negative	No	No	No	No	No	No	No	Not married/cohabiting	Implant	Yes	Yes	No	No
MUHORONI COUNTY HOSPITAL	872	22	Negative	Yes	No	No	No	No	No	No	Married/Cohabiting	Injectable	Yes	Yes	No	No
RABUOR SUB COUNTY HOSPITAL	873	19	Negative	Yes	No	No	No	No	No	No	Married/Cohabiting	Injectable	Yes	Yes	No	No
LUMUMBA SUB COUNTY HOSPITAL	874	30	Negative	Yes	No	No	No	No	No	No	Married/Cohabiting	Implant	Yes	Yes	No	No
KISUMU COUNTY HOSPITAL	875	29	Negative	Yes	No	No	No	No	No	No	Married/Cohabiting	Injectable	Yes	Yes	No	No
KISUMU COUNTY HOSPITAL	876	25	Negative	Yes	No	No	No	No	No	No	Married/Cohabiting	Implant	Yes	Yes	No	No
NYALENDA HEALTH CENTER	877	24	Negative	Yes	No	No	No	No	Yes	No	Not married/cohabiting		Yes	Yes	No	No
LUMUMBA SUB COUNTY HOSPITAL	878	42	Unknown	Yes	No	No	No	No	Yes	No	Married/Cohabiting	Injectable	Yes	Yes	No	No
NYALENDA HEALTH CENTER	879	34	Unknown	Yes	No	Yes	No	Yes	Yes	No	Married/Cohabiting	Implant	Yes	Yes	No	No
AHERO COUNTY HOSPITAL	880	29	Negative	Yes	No	No	No	No	No	No	Married/Cohabiting	Injectable	Yes	Yes	No	No
AHERO COUNTY HOSPITAL	881	29	Negative	Yes	No	No	No	No	No	No	Married/Cohabiting	Injectable	Yes	Yes	No	No
KISUMU COUNTY HOSPITAL	882	22	Negative	Yes	No	No	No	No	No	No	Married/Cohabiting	Injectable	Yes	Yes	No	No
LUMUMBA SUB COUNTY HOSPITAL	883	20	Negative	Yes	No	No	No	No	No	No	Married/Cohabiting	Injectable	Yes	Yes	No	No
LUMUMBA SUB COUNTY HOSPITAL	884	22	Negative	Yes	No	No	No	No	No	No	Married/Cohabiting	Injectable	Yes	Yes	No	No
MUHORONI COUNTY HOSPITAL	885	24	Negative	Yes	No	No	No	No	No	No	Married/Cohabiting	Injectable	Yes	Yes	No	No
LUMUMBA SUB COUNTY HOSPITAL	886	25	Unknown	Yes	No	No	No	No	Yes	No	Not married/cohabiting	Injectable	Yes	No	No	No
MUHORONI COUNTY HOSPITAL	887	19	Negative	Yes	No	No	No	No	No	No	Married/Cohabiting	Injectable	Yes	Yes	No	No
MANYWANDA SUB COUNTY HOSPITAL	888	39	Positive	Yes	No	No	No	No	Yes	Yes	Married/Cohabiting		Yes	Yes	Yes	No
MUHORONI COUNTY HOSPITAL	889	21	Negative	Yes	No	No	No	No	No	No	Married/Cohabiting	Injectable	Yes	Yes	No	No
AWES MISSION HOSPITAL	890	22	Positive	No	No	No	No	No	Yes	Yes	Married/Cohabiting		Yes	No	Yes	No
RABUOR SUB COUNTY HOSPITAL	891	22	Negative	Yes	No	No	No	No	No	No	Not married/cohabiting	Injectable	Yes	Yes	No	No
RABUOR SUB COUNTY HOSPITAL	892	25	Negative	Yes	No	No	No	No	No	No	Married/Cohabiting	Injectable	Yes	Yes	No	No
RABUOR SUB COUNTY HOSPITAL	893	21	Negative	No	No	No	No	No	No	No	Not married/cohabiting	Injectable	Yes	Yes	No	No
KISUMU COUNTY HOSPITAL	894	28	Negative	Yes	No	No	No	No	No	No	Married/Cohabiting	Implant	Yes	Yes	No	No
LUMUMBA SUB COUNTY HOSPITAL	895	21	Unknown	Yes	No	No	No	No	No	No	Not married/cohabiting		Yes	Yes	No	No
NYALENDA HEALTH CENTER	896	18	Unknown	Yes	No	No	No	No	Yes	No	Not married/cohabiting	Injectable	Yes	No	No	No
LUMUMBA SUB COUNTY HOSPITAL	897	32	Negative	Yes	No	No	No	No	No	No	Married/Cohabiting	Implant	Yes	Yes	No	No
KISUMU COUNTY HOSPITAL	898	22	Negative	Yes	No	No	No	No	No	No	Married/Cohabiting	Implant	Yes	Yes	No	No
KISUMU COUNTY HOSPITAL	899	21	Negative	Yes	No	No	No	No	No	No	Married/Cohabiting	Injectable	Yes	Yes	No	No
MIGOSI SUB COUNTY	900	24	Unknown	Yes	No	No	No	No	Yes	Yes	Married/Cohabiting	Injectable	Yes	No	No	No
AHERO COUNTY HOSPITAL	901	17	Negative	Yes	No	No	No	No	No	No		Injectable	Yes	Yes	No	No
KISUMU COUNTY HOSPITAL	902	26	Negative	Yes	No	No	No	No	No	No	Married/Cohabiting	IUCD	Yes	Yes	No	No
NYALENDA HEALTH CENTER	903	25	Negative	Yes	No	No	No	No	No	No	Married/Cohabiting	Condoms only	Yes	Yes	No	No
RABUOR SUB COUNTY HOSPITAL	904	25	Negative	Yes	No	No	No	No	Yes	Yes	Not married/cohabiting		Yes	Yes	Yes	No
MUHORONI COUNTY HOSPITAL	905	35	Negative	Yes	No	No	No	No	No	No	Married/Cohabiting	Injectable	Yes	Yes	No	No
MANYWANDA SUB COUNTY HOSPITAL	906	26	Unknown	Yes	No	No	No	Yes	Yes	Yes	Married/Cohabiting		Yes	Yes	Yes	No
AHERO COUNTY HOSPITAL	907	25	Negative	Yes	Yes	No	No	No	Yes	Yes	Married/Cohabiting	IUCD	Yes	No	No	No
KISUMU COUNTY HOSPITAL	908	24	Negative	Yes	No	No	No	No	No	No	Married/Cohabiting	Implant	Yes	Yes	No	No
KISUMU COUNTY HOSPITAL	909	35	Unknown	Yes	No	No	No	No	Yes	Yes	Married/Cohabiting	Injectable	Yes	No	No	No
KISUMU COUNTY HOSPITAL	910	26	Negative	Yes	No	No	No	No	No	No	Married/Cohabiting	Injectable	Yes	Yes	No	No
LUMUMBA SUB COUNTY HOSPITAL	911	32	Negative	Yes	No	No	No	No	No	No	Married/Cohabiting	Injectable	Yes	Yes	No	No
RABUOR SUB COUNTY HOSPITAL	912	22	Negative	Yes	No	No	No	No	No	No	Married/Cohabiting	Implant	Yes	Yes	No	No
LUMUMBA SUB COUNTY HOSPITAL	913	29	Negative	Yes	No	No	No	No	No	No	Married/Cohabiting	Implant	Yes	Yes	No	No
LUMUMBA SUB COUNTY HOSPITAL	914	22	Unknown	Yes	No	No	No	No	No	No	Married/Cohabiting	Injectable	Yes	Yes	No	No
AHERO COUNTY HOSPITAL	915	21	Negative	Yes	No	No	No	No	No	No	Not married/cohabiting	Implant	Yes	Yes	No	No
LUMUMBA SUB COUNTY HOSPITAL	916	31	Negative	Yes	No	No	No	No	No	No	Married/Cohabiting	Implant	Yes	Yes	No	No
LUMUMBA SUB COUNTY HOSPITAL	917	29	Negative	Yes	No	No	No	No	No	No	Married/Cohabiting	IUCD	Yes	Yes	No	No
RABUOR SUB COUNTY HOSPITAL	918	23	Negative	Yes	No	No	No	No	No	No	Married/Cohabiting	Injectable	Yes	Yes	No	No
MUHORONI COUNTY HOSPITAL	919	26	Unknown	Yes	No	No	No	No	Yes	No	Married/Cohabiting	Injectable	Yes	No	No	No
NYALENDA HEALTH CENTER	920	34	Negative	Yes	No	No	No	No	Yes	Yes	Married/Cohabiting	Injectable	Yes	Yes	Yes	No
LUMUMBA SUB COUNTY HOSPITAL	921	26	Unknown	Yes	No	No	No	No	No	No	Married/Cohabiting	Injectable	Yes	Yes	No	No
LUMUMBA SUB COUNTY HOSPITAL	922	28	Unknown	Yes	No	No	No	No	No	No	Married/Cohabiting		Yes	Yes	No	No
KISUMU COUNTY HOSPITAL	923	30	Unknown	Yes	No	No	No	No	No	No	Married/Cohabiting	Implant	Yes	Yes	No	No
LUMUMBA SUB COUNTY HOSPITAL	924	36	Unknown	Yes	No	No	No	No	Yes	No	Married/Cohabiting	Implant	Yes	No	No	No
MUHORONI COUNTY HOSPITAL	925	25	Negative	Yes	No	No	No	No	No	No	Married/Cohabiting	Injectable	Yes	Yes	No	No
MIGOSI SUB COUNTY	926	19	Unknown	Yes	No	No	No	No	Yes	No	Married/Cohabiting	Implant	Yes	No	No	No
LUMUMBA SUB COUNTY HOSPITAL	927	24	Negative	Yes	No	No	No	No	No	No	Married/Cohabiting	Implant	Yes	Yes	No	No
AHERO COUNTY HOSPITAL	928	24	Unknown	Yes	No	No	No	No	Yes	No	Not married/cohabiting	Implant	Yes	Yes	No	No
NYALENDA HEALTH CENTER	929	23	Negative	Yes	No	No	No	No	No	No	Married/Cohabiting		Yes	Yes	No	No
MUHORONI COUNTY HOSPITAL	930	26	Negative	Yes	No	No	No	No	No	No	Married/Cohabiting	Injectable	Yes	Yes	No	No
LUMUMBA SUB COUNTY HOSPITAL	931	24	Negative	Yes	No	No	No	No	No	No	Married/Cohabiting	Implant	Yes	Yes	No	No
KISUMU COUNTY HOSPITAL	932	24	Negative	Yes	No	No	No	No	No	No	Married/Cohabiting	IUCD	Yes	Yes	No	No
MUHORONI COUNTY HOSPITAL	933	23	Unknown	Yes	No	No	No	No	No	No	Married/Cohabiting	Implant	Yes	Yes	No	No
AHERO COUNTY HOSPITAL	934	27	Negative	Yes	No	No	No	No	No	No	Married/Cohabiting	Injectable	Yes	Yes	No	No
NYALENDA HEALTH CENTER	935	27	Unknown	Yes	Yes	No	Yes	No	Yes	Yes	Not married/cohabiting	OCP	Yes	No	Yes	No
NYALENDA HEALTH CENTER	936	22	Unknown	Yes	No	No	No	No	No	No	Not married/cohabiting	Condoms only	Yes	Yes	No	No
MUHORONI COUNTY HOSPITAL	937	30	Unknown	Yes	No	No	No	No	Yes	Yes	Not married/cohabiting	Injectable	Yes	No	No	No
MASENO MISSION HOSPITAL	938	43	Unknown	Yes	Yes	No	No	No	Yes	No	Not married/cohabiting		Yes	No	No	No
MUHORONI COUNTY HOSPITAL	939	31	Negative	Yes	No	No	No	No	No	No	Married/Cohabiting	Injectable	Yes	Yes	No	No
MUHORONI COUNTY HOSPITAL	940	32	Unknown	Yes	No	No	No	No	No	No	Married/Cohabiting	Injectable	Yes	Yes	No	No
MUHORONI COUNTY HOSPITAL	941	23	Negative	Yes	No	No	No	No	No	No	Married/Cohabiting	Injectable	Yes	Yes	No	No
KISUMU COUNTY HOSPITAL	942	25	Negative	Yes	No	No	No	No	No	No	Married/Cohabiting	Implant	Yes	Yes	No	No
MUHORONI COUNTY HOSPITAL	943	26	Negative	Yes	No	No	No	No	No	No	Married/Cohabiting	Injectable	Yes	Yes	No	No
MUHORONI COUNTY HOSPITAL	944	34	Negative	Yes	No	No	No	No	No	No	Married/Cohabiting	Injectable	Yes	Yes	No	No
MUHORONI COUNTY HOSPITAL	945	21	Negative	Yes	No	No	No	No	No	No	Married/Cohabiting	Injectable	Yes	Yes	No	No
RABUOR SUB COUNTY HOSPITAL	946	23	Unknown	Yes	No	No	No	No	No	No	Married/Cohabiting	Implant	Yes	Yes	No	No
MUHORONI COUNTY HOSPITAL	947	19	Negative	Yes	No	No	No	No	No	No	Married/Cohabiting	Injectable	Yes	Yes	No	No
LUMUMBA SUB COUNTY HOSPITAL	948	23	Negative	Yes	No	No	No	No	No	No	Married/Cohabiting	IUCD	Yes	Yes	No	No
NYALENDA HEALTH CENTER	949	16		Yes	No	No	No	No	No	No	Not married/cohabiting	Implant	Yes	Yes	No	No
AHERO COUNTY HOSPITAL	950	26	Unknown	Yes	No	No	No	No	No	No	Married/Cohabiting	Injectable	Yes	Yes	No	No
MUHORONI COUNTY HOSPITAL	951	31	Negative	Yes	No	No	No	No	No	No	Married/Cohabiting	Injectable	Yes	Yes	No	No
MUHORONI COUNTY HOSPITAL	952	23	Unknown	Yes	No	No	No	No	No	No	Married/Cohabiting	Injectable	Yes	Yes	No	No
RABUOR SUB COUNTY HOSPITAL	953	19	Negative	Yes	No	No	No	No	No	No	Married/Cohabiting	Condoms only	Yes	Yes	No	No
LUMUMBA SUB COUNTY HOSPITAL	954	27	Negative	Yes	No	No	No	No	No	No	Married/Cohabiting	OCP	Yes	Yes	No	No
CHULAIMBO COUNTY HOSPITAL	955	20	Positive	Yes	No	No	No	No	Yes	No	Married/Cohabiting	Implant	Yes	No	No	No
MASENO MISSION HOSPITAL	956	42	Positive	Yes	No	No	No	No	Yes	No	Married/Cohabiting		Yes	No	No	No
MANYWANDA SUB COUNTY HOSPITAL	957	41	Positive	No	No	No	No	No	Yes	Yes	Married/Cohabiting		Yes	No	Yes	No
LUMUMBA SUB COUNTY HOSPITAL	958	28	Unknown	Yes	No	No	No	No	No	No	Married/Cohabiting		Yes	Yes	No	No
MUHORONI COUNTY HOSPITAL	959	36	Unknown	Yes	No	No	No	No	Yes	No	Married/Cohabiting	IUCD	Yes	No	No	No
MUHORONI COUNTY HOSPITAL	960	20	Negative	Yes	No	No	No	No	No	No	Married/Cohabiting	Injectable	Yes	Yes	No	No
LUMUMBA SUB COUNTY HOSPITAL	961	28	Negative	Yes	No	No	No	No	No	No	Married/Cohabiting	Injectable	Yes	Yes	No	No
KISUMU COUNTY HOSPITAL	962	27	Unknown	Yes	No	No	No	No	No	No	Married/Cohabiting	Injectable	Yes	Yes	No	No
KISUMU COUNTY HOSPITAL	963	26	Negative	Yes	No	No	No	No	No	No	Married/Cohabiting	Implant	Yes	Yes	No	No
KISUMU COUNTY HOSPITAL	964	20	Negative	Yes	No	No	No	No	No	No	Married/Cohabiting	Implant	Yes	Yes	No	No
MUHORONI COUNTY HOSPITAL	965	22	Negative	Yes	No	No	No	No	No	No	Not married/cohabiting	Implant	Yes	Yes	No	No
KISUMU COUNTY HOSPITAL	966	27	Negative	Yes	No	No	No	No	Yes	No	Married/Cohabiting	Injectable	Yes	No	No	No
KISUMU COUNTY HOSPITAL	967	25	Negative	Yes	No	No	No	No	No	No	Not married/cohabiting	Injectable	Yes	Yes	No	No
RABUOR SUB COUNTY HOSPITAL	968	25	Unknown	Yes	No	No	No	No	No	No	Not married/cohabiting	Injectable	Yes	Yes	No	No
NYALENDA HEALTH CENTER	969	23	Negative	Yes	No	No	No	No	No	No	Married/Cohabiting	Injectable	Yes	Yes	No	No
NYALENDA HEALTH CENTER	970	19	Negative	Yes	No	No	No	No	No	No	Not married/cohabiting	Condoms only	Yes	Yes	No	No
RABUOR SUB COUNTY HOSPITAL	971	23	Negative	Yes	No	No	No	No	No	No	Married/Cohabiting	Implant	Yes	Yes	No	No
RABUOR SUB COUNTY HOSPITAL	972	27	Unknown	Yes	No	No	No	No	No	No	Married/Cohabiting	Injectable	Yes	Yes	No	No
KISUMU COUNTY HOSPITAL	973	25	Negative	Yes	No	No	No	No	No	No	Not married/cohabiting	Injectable	Yes	Yes	No	No
RABUOR SUB COUNTY HOSPITAL	974	20	Unknown	Yes	No	No	No	No	Yes	No	Married/Cohabiting	IUCD	Yes	No	No	No
MUHORONI COUNTY HOSPITAL	975	24	Negative	Yes	No	No	No	No	No	No	Married/Cohabiting	Injectable	Yes	Yes	No	No
KISUMU COUNTY HOSPITAL	976	24	Negative	Yes	No	No	No	No	No	No	Married/Cohabiting	Implant	Yes	Yes	No	No
AHERO COUNTY HOSPITAL	977	29	Unknown	Yes	No	No	No	No	Yes	Yes	Married/Cohabiting		Yes	No	Yes	No
MUHORONI COUNTY HOSPITAL	978	22	Negative	Yes	No	No	No	No	No	No	Married/Cohabiting	Injectable	Yes	Yes	No	No
NYALENDA HEALTH CENTER	979	28	Negative	Yes	No	No	No	No	Yes	No	Married/Cohabiting	Injectable	Yes	No	No	No
AHERO COUNTY HOSPITAL	980	21	Unknown	Yes	No	No	No	No	No	No	Married/Cohabiting	Injectable	Yes	Yes	No	No
AHERO COUNTY HOSPITAL	981	26	Unknown	Yes	No	No	No	No	No	No	Married/Cohabiting	Injectable	Yes	Yes	No	No
AIRPORT DISPENSARY	982	22	Unknown	Yes	No	No	No	Yes	Yes	Yes	Married/Cohabiting	Injectable	Yes	No	Yes	Yes
NYALENDA HEALTH CENTER	983	23	Negative	Yes	No	No	No	No	Yes	Yes	Not married/cohabiting	Injectable	Yes	No	Yes	No
AHERO COUNTY HOSPITAL	984	21	Unknown	Yes	No	No	No	No	Yes	No	Married/Cohabiting	Injectable	Yes	No	No	No
RABUOR SUB COUNTY HOSPITAL	985	22	Unknown	No	No	No	No	No	No	No	Married/Cohabiting	Condoms only	Yes	Yes	No	No
LUMUMBA SUB COUNTY HOSPITAL	986	35	Unknown	Yes	No	No	No	No	Yes	Yes	Married/Cohabiting		Yes	No	Yes	No
RABUOR SUB COUNTY HOSPITAL	987	25	Unknown	Yes	No	No	No	No	No	No	Married/Cohabiting	Injectable	Yes	Yes	No	No
KISUMU COUNTY HOSPITAL	988	32	Negative	Yes	No	No	No	No	No	No	Married/Cohabiting	Implant	Yes	Yes	No	No
KISUMU COUNTY HOSPITAL	989	22	Negative	Yes	No	No	No	No	No	No	Married/Cohabiting	Implant	Yes	Yes	No	No
KISUMU COUNTY HOSPITAL	990	30	Unknown	Yes	No	No	No	No	No	No	Married/Cohabiting	Injectable	Yes	Yes	No	No
AHERO COUNTY HOSPITAL	991	29	Unknown	Yes	No	No	No	No	No	No	Married/Cohabiting	Injectable	Yes	Yes	No	No
KISUMU COUNTY HOSPITAL	992	26	Negative	Yes	No	No	No	No	No	No	Married/Cohabiting	IUCD	Yes	Yes	No	No
MANYWANDA SUB COUNTY HOSPITAL	993	43	Positive	No	No	No	Yes	Yes	Yes	Yes	Married/Cohabiting		Yes	No	No	No
MUHORONI COUNTY HOSPITAL	994	38	Negative	Yes	No	No	No	No	No	No	Married/Cohabiting	Injectable	Yes	Yes	No	No
MUHORONI COUNTY HOSPITAL	995	20	Negative	Yes	No	No	No	No	No	No	Not married/cohabiting	Injectable	Yes	Yes	No	No
RABUOR SUB COUNTY HOSPITAL	996	20	Negative	Yes	No	No	No	No	No	No	Not married/cohabiting	Implant	Yes	Yes	No	No
MUHORONI COUNTY HOSPITAL	997	30	Negative	Yes	No	No	No	No	No	No	Married/Cohabiting	Injectable	Yes	Yes	No	No
MUHORONI COUNTY HOSPITAL	998	25	Negative	Yes	No	No	No	No	Yes	Yes	Married/Cohabiting	Injectable	Yes	No	Yes	No
NYALENDA HEALTH CENTER	999	25	Unknown	Yes	No	No	No	Yes	Yes	Yes	Married/Cohabiting	OCP	Yes	No	No	No
KISUMU COUNTY HOSPITAL	1000	30	Negative	Yes	No	No	No	No	No	No	Married/Cohabiting	Injectable	Yes	Yes	No	No
KISUMU COUNTY HOSPITAL	1001	34	Unknown	Yes	No	No	No	No	Yes	No	Married/Cohabiting	IUCD	Yes	No	No	No
MUHORONI COUNTY HOSPITAL	1002	17	Negative	Yes	No	No	No	No	No	No	Married/Cohabiting	Injectable	Yes	Yes	No	No
KISUMU COUNTY HOSPITAL	1003	22	Negative	Yes	No	No	No	No	No	No	Married/Cohabiting	IUCD	Yes	Yes	No	No
RABUOR SUB COUNTY HOSPITAL	1004	21	Unknown	No	No	No	No	No	No	No	Married/Cohabiting	Implant	Yes	Yes	No	No
AHERO COUNTY HOSPITAL	1005	22	Negative	Yes	No	No	No	No	No	No		Injectable	Yes	Yes	No	No
RABUOR SUB COUNTY HOSPITAL	1006	26	Negative	No	No	No	No	No	No	No	Married/Cohabiting	Implant	Yes	Yes	No	No
RABUOR SUB COUNTY HOSPITAL	1007	21	Negative	Yes	No	No	No	No	No	No	Married/Cohabiting	Other	Yes	Yes	No	No
KISUMU COUNTY HOSPITAL	1008	21	Negative	Yes	No	No	No	No	No	No	Married/Cohabiting	IUCD	Yes	Yes	No	No
RABUOR SUB COUNTY HOSPITAL	1009	22	Unknown	Yes	No	No	No	No	No	No	Married/Cohabiting	Injectable	Yes	Yes	No	No
MUHORONI COUNTY HOSPITAL	1010	25	Negative	Yes	No	No	No	No	No	No	Married/Cohabiting	Injectable	Yes	Yes	No	No
KISUMU COUNTY HOSPITAL	1011	29	Negative	Yes	No	No	No	No	No	No	Married/Cohabiting	Injectable	Yes	Yes	No	No
RABUOR SUB COUNTY HOSPITAL	1012	22	Negative	Yes	No	No	No	No	No	No	Married/Cohabiting	Implant	Yes	Yes	No	No
KISUMU COUNTY HOSPITAL	1013	39	Unknown	Yes	No	No	No	No	No	No	Married/Cohabiting	Implant	Yes	Yes	No	No
LUMUMBA SUB COUNTY HOSPITAL	1014	24	Negative	Yes	No	No	No	No	No	No	Married/Cohabiting		Yes	Yes	No	No
LUMUMBA SUB COUNTY HOSPITAL	1015	27	Negative	Yes	No	No	No	No	No	No	Married/Cohabiting		Yes	Yes	No	No
NYALENDA HEALTH CENTER	1016	26	Unknown	Yes	No	No	No	No	No	No	Married/Cohabiting	Injectable	Yes	Yes	No	No
AIRPORT DISPENSARY	1017	27	Unknown	Yes	No	No	No	Yes	Yes	No	Married/Cohabiting	Implant	Yes	No	No	No
KISUMU COUNTY HOSPITAL	1018	30	Negative	Yes	No	No	No	No	No	No	Married/Cohabiting	Implant	Yes	Yes	No	No
KISUMU COUNTY HOSPITAL	1019	20	Negative	Yes	No	No	No	No	No	No	Married/Cohabiting		Yes	Yes	No	No
LUMUMBA SUB COUNTY HOSPITAL	1020	35	Negative	Yes	No	No	No	No	No	No	Married/Cohabiting	Injectable	Yes	Yes	No	No
AWES MISSION HOSPITAL	1021	23	Negative	Yes	No	No	No	No	Yes	Yes	Not married/cohabiting		Yes	No	No	No
RABUOR SUB COUNTY HOSPITAL	1022	31	Negative	Yes	No	No	No	No	No	No	Married/Cohabiting	Injectable	Yes	Yes	No	No
RABUOR SUB COUNTY HOSPITAL	1023	19	Negative	Yes	No	No	No	No	No	No	Not married/cohabiting		Yes	Yes	No	No
NIGHTINGALE MEDICAL CENTER	1024	31	Unknown	Yes	No	No	No	No	Yes	Yes	Married/Cohabiting	Implant	Yes	No	No	No
MUHORONI COUNTY HOSPITAL	1025	20	Unknown	Yes	No	No	No	No	No	No	Married/Cohabiting	Injectable	Yes	Yes	No	No
MUHORONI COUNTY HOSPITAL	1026	18	Unknown	Yes	No	No	No	No	No	No	Married/Cohabiting	Injectable	Yes	Yes	No	No
RABUOR SUB COUNTY HOSPITAL	1027	22	Unknown	Yes	No	No	No	No	No	No	Married/Cohabiting	Implant	Yes	Yes	No	No
LUMUMBA SUB COUNTY HOSPITAL	1028	20	Negative	Yes	No	No	No	No	No	No	Not married/cohabiting	Injectable	Yes	Yes	No	No
RABUOR SUB COUNTY HOSPITAL	1029	21	Negative	Yes	No	No	No	No	No	No	Married/Cohabiting	Implant	Yes	Yes	No	No
RABUOR SUB COUNTY HOSPITAL	1030	26	Unknown	Yes	No	No	No	No	No	No	Married/Cohabiting	Implant	Yes	Yes	No	No
RABUOR SUB COUNTY HOSPITAL	1031	20	Negative	Yes	No	No	No	No	No	No	Married/Cohabiting	Implant	Yes	Yes	No	No
LUMUMBA SUB COUNTY HOSPITAL	1032	34	Negative	Yes	No	No	No	No	No	No	Married/Cohabiting		Yes	Yes	No	No
RABUOR SUB COUNTY HOSPITAL	1033	24	Negative	Yes	No	No	No	No	No	No	Married/Cohabiting	Implant	Yes	Yes	No	No
MANYWANDA SUB COUNTY HOSPITAL	1034	31	Positive	Yes	No	No	Yes	Yes	Yes	Yes	Married/Cohabiting		Yes	No	Yes	No
KISUMU COUNTY HOSPITAL	1035	32	Unknown	Yes	No	No	No	No	No	No	Married/Cohabiting	Injectable	Yes	Yes	No	No
RABUOR SUB COUNTY HOSPITAL	1036	28	Unknown	Yes	No	No	No	No	No	No	Married/Cohabiting	OCP	Yes	Yes	No	No
KISUMU COUNTY HOSPITAL	1037	29	Unknown	Yes	No	Yes	No	No	Yes	Yes	Married/Cohabiting		Yes	No	Yes	No
RABUOR SUB COUNTY HOSPITAL	1038	32	Unknown	Yes	No	No	No	No	No	No	Married/Cohabiting	IUCD	Yes	Yes	No	No
KISUMU COUNTY HOSPITAL	1039	25	Negative	Yes	No	No	No	No	No	No	Married/Cohabiting	Implant	Yes	Yes	No	No
LUMUMBA SUB COUNTY HOSPITAL	1040	17	Negative	Yes	No	No	No	No	Yes	No	Not married/cohabiting		Yes	No	No	No
MUHORONI COUNTY HOSPITAL	1041	23	Unknown	Yes	No	No	No	No	Yes	No	Married/Cohabiting	Injectable	Yes	No	No	No
NYALENDA HEALTH CENTER	1042	22	Unknown	Yes	No	No	No	Yes	Yes	No	Married/Cohabiting	Implant	Yes	No	No	No
KISUMU COUNTY HOSPITAL	1043	31	Unknown	Yes	No	No	No	No	No	No	Married/Cohabiting	Implant	Yes	Yes	No	No
MUHORONI COUNTY HOSPITAL	1044	31	Positive	Yes	No	No	No	No	Yes	Yes	Married/Cohabiting	Injectable	Yes	No	No	No
RABUOR SUB COUNTY HOSPITAL	1045	27	Negative	Yes	No	No	No	No	No	No	Married/Cohabiting	Injectable	Yes	Yes	No	No
KISUMU COUNTY HOSPITAL	1046	28	Negative	Yes	No	No	No	No	No	No	Married/Cohabiting	Implant	Yes	Yes	No	No
LUMUMBA SUB COUNTY HOSPITAL	1047	23	Negative	Yes	No	No	No	No	No	No	Married/Cohabiting	Injectable	Yes	Yes	No	No
LUMUMBA SUB COUNTY HOSPITAL	1048	22	Negative	Yes	No	No	No	No	No	No	Married/Cohabiting	Injectable	Yes	Yes	No	No
KISUMU COUNTY HOSPITAL	1049	28	Negative	Yes	No	No	No	No	No	No	Married/Cohabiting	Implant	Yes	Yes	No	No
AHERO COUNTY HOSPITAL	1050	19	Negative	Yes	No	No	No	No	No	No	Married/Cohabiting	Implant	Yes	Yes	No	No
MIGOSI SUB COUNTY	1051	32	Unknown	Yes	No	No	No	No	Yes	Yes	Married/Cohabiting	Injectable	Yes	No	Yes	No
RABUOR SUB COUNTY HOSPITAL	1052	20	Unknown	No	No	No	No	No	No	No	Not married/cohabiting	OCP	Yes	Yes	No	No
NYALENDA HEALTH CENTER	1053	22	Unknown	Yes	No	No	No	No	Yes	No	Not married/cohabiting		Yes	No	No	No
KISUMU COUNTY HOSPITAL	1054	25	Negative	Yes	No	No	No	No	No	No	Married/Cohabiting	Implant	Yes	Yes	No	No
MUHORONI COUNTY HOSPITAL	1055	23	Unknown	Yes	No	No	No	No	No	No	Married/Cohabiting	Injectable	Yes	Yes	No	No
CHULAIMBO COUNTY HOSPITAL	1056	29	Positive	Yes	No	No	No	No	Yes	No	Married/Cohabiting	Implant	Yes	No	No	No
RABUOR SUB COUNTY HOSPITAL	1057	22	Negative	Yes	No	No	No	No	No	No	Married/Cohabiting	Injectable	Yes	Yes	No	No
AIRPORT DISPENSARY	1058	26	Unknown	Yes	No	No	No	Yes	Yes	Yes	Married/Cohabiting	Implant	Yes	No	No	No
LUMUMBA SUB COUNTY HOSPITAL	1059	26	Unknown	Yes	No	No	No	No	No	No	Married/Cohabiting	Implant	Yes	Yes	No	No
RABUOR SUB COUNTY HOSPITAL	1060	25	Unknown	Yes	No	No	No	No	Yes	No	Not married/cohabiting		Yes	No	No	No
KISUMU COUNTY HOSPITAL	1061	26	Negative	Yes	No	No	No	No	No	No	Married/Cohabiting	Injectable	Yes	Yes	No	No
AHERO COUNTY HOSPITAL	1062	23	Negative	Yes	No	No	No	No	No	No	Married/Cohabiting	Injectable	Yes	Yes	No	No
AHERO COUNTY HOSPITAL	1063	23	Negative	Yes	No	No	No	No	No	No	Married/Cohabiting	Injectable	Yes	Yes	No	No
RABUOR SUB COUNTY HOSPITAL	1064	21	Negative	Yes	No	No	No	No	No	No	Married/Cohabiting	Implant	Yes	Yes	No	No
MIGOSI SUB COUNTY	1065	39	Positive	Yes	No	No	No	No	Yes	Yes	Married/Cohabiting		Yes	No	Yes	No
RABUOR SUB COUNTY HOSPITAL	1066	23	Unknown	Yes	No	No	No	No	No	No	Married/Cohabiting	Injectable	Yes	Yes	No	No
AHERO COUNTY HOSPITAL	1067	35	Unknown	Yes	No	No	No	No	Yes	No	Not married/cohabiting	Injectable	Yes	No	No	No
RABUOR SUB COUNTY HOSPITAL	1068	18	Unknown	Yes	No	No	No	No	No	No	Not married/cohabiting	Injectable	Yes	Yes	No	No
KISUMU COUNTY HOSPITAL	1069	29	Negative	Yes	No	No	No	No	No	No	Married/Cohabiting	Injectable	Yes	Yes	No	No
KISUMU COUNTY HOSPITAL	1070	25	Negative	Yes	No	No	No	No	No	No	Married/Cohabiting	Implant	Yes	Yes	No	No
LUMUMBA SUB COUNTY HOSPITAL	1071	42	Negative	Yes	No	No	No	No	No	No	Married/Cohabiting	Injectable	Yes	Yes	No	No
RABUOR SUB COUNTY HOSPITAL	1072	22	Negative	Yes	No	No	No	No	No	No	Married/Cohabiting	Implant	Yes	Yes	No	No
NYALENDA HEALTH CENTER	1073	21	Unknown	Yes	No	No	No	No	No	No	Married/Cohabiting	Implant	Yes	Yes	No	No
NYALENDA HEALTH CENTER	1074	22	Negative	Yes	No	No	No	No	No	No	Not married/cohabiting		Yes	Yes	No	No
CHULAIMBO COUNTY HOSPITAL	1075	39	Unknown	Yes	No	No	No	No	Yes	Yes	Married/Cohabiting	Implant	Yes	No	Yes	No
RABUOR SUB COUNTY HOSPITAL	1076	23	Negative	Yes	No	No	No	No	No	No	Married/Cohabiting	OCP	Yes	Yes	No	No
RABUOR SUB COUNTY HOSPITAL	1077	23	Negative	Yes	No	No	No	No	No	No		IUCD	Yes	Yes	No	No
KISUMU COUNTY HOSPITAL	1078	30	Negative	Yes	No	No	No	No	No	No	Married/Cohabiting	Implant	Yes	Yes	No	No
NYALENDA HEALTH CENTER	1079	20	Negative	Yes	No	No	No	No	No	No	Married/Cohabiting	Injectable	Yes	Yes	No	No
KISUMU COUNTY HOSPITAL	1080	24	Negative	Yes	No	No	No	No	No	No	Married/Cohabiting	IUCD	Yes	Yes	No	No
MUHORONI COUNTY HOSPITAL	1081	23	Positive	Yes	No	No	No	No	No	No	Married/Cohabiting	Implant	Yes	Yes	No	No
NYALENDA HEALTH CENTER	1082	17		Yes	No	No	No	No	No	No	Not married/cohabiting	Injectable	Yes	Yes	No	No
MASENO MISSION HOSPITAL	1083	21	Negative	Yes	No	No	No	No	Yes	No	Not married/cohabiting	Other	Yes	No	No	No
RABUOR SUB COUNTY HOSPITAL	1084	18	Unknown	Yes	No	No	No	No	No	No	Married/Cohabiting	Injectable	Yes	Yes	No	No
NYALENDA HEALTH CENTER	1085	20	Unknown	Yes	No	No	No	No	No	No	Not married/cohabiting		Yes	Yes	No	No
MUHORONI COUNTY HOSPITAL	1086	24	Negative	Yes	No	No	No	No	No	No	Married/Cohabiting	Implant	Yes	Yes	No	No
AHERO COUNTY HOSPITAL	1087	23	Negative	Yes	No	No	No	No	No	No	Married/Cohabiting	Injectable	Yes	Yes	No	No
AHERO COUNTY HOSPITAL	1088	41	Negative	Yes	No	No	No	No	Yes	No	Married/Cohabiting	Injectable	Yes	No	No	No
RABUOR SUB COUNTY HOSPITAL	1089	24	Negative	Yes	No	No	No	No	No	No	Married/Cohabiting	Injectable	Yes	Yes	No	No
MUHORONI COUNTY HOSPITAL	1090	29	Negative	Yes	No	No	No	No	No	No	Married/Cohabiting	Injectable	Yes	Yes	No	No
RABUOR SUB COUNTY HOSPITAL	1091	18	Unknown	No	No	No	No	No	No	No	Married/Cohabiting	Implant	Yes	Yes	No	No
RABUOR SUB COUNTY HOSPITAL	1092	22	Unknown	Yes	No	No	No	No	No	No	Married/Cohabiting	Injectable	Yes	Yes	No	No
NYALENDA HEALTH CENTER	1093	30	Unknown	Yes	No	No	No	No	No	No	Not married/cohabiting	Implant	Yes	Yes	No	No
KISUMU COUNTY HOSPITAL	1094	29	Negative	Yes	No	No	No	No	No	No	Married/Cohabiting		Yes	Yes	No	No
KISUMU COUNTY HOSPITAL	1095	22	Negative	Yes	No	No	No	No	No	No	Married/Cohabiting	Injectable	Yes	Yes	No	No
CHULAIMBO COUNTY HOSPITAL	1096	30	Positive	Yes	No	No	No	No	Yes	No	Married/Cohabiting	Implant	Yes	No	No	No
KISUMU COUNTY HOSPITAL	1097	22	Unknown	Yes	No	No	No	No	Yes	No	Married/Cohabiting	Implant	Yes	No	No	No
KISUMU COUNTY HOSPITAL	1098	30	Negative	Yes	No	No	No	No	No	No	Married/Cohabiting	Implant	Yes	Yes	No	No
KISUMU COUNTY HOSPITAL	1099	26	Negative	Yes	No	No	No	No	No	No	Married/Cohabiting	Injectable	Yes	Yes	No	No
KISUMU COUNTY HOSPITAL	1100	24	Negative	Yes	No	No	No	No	No	No	Married/Cohabiting	Injectable	Yes	Yes	No	No
NIGHTINGALE MEDICAL CENTER	1101	26	Unknown	Yes	No	No	No	No	No	No	Married/Cohabiting	Injectable	Yes	Yes	No	No
KISUMU COUNTY HOSPITAL	1102	30	Unknown	Yes	No	No	Yes	Yes	Yes	No	Married/Cohabiting	Injectable	Yes	No	No	No
MUHORONI COUNTY HOSPITAL	1103	40	Negative	Yes	No	No	No	No	No	No	Married/Cohabiting	OCP	Yes	Yes	No	No
NYALENDA HEALTH CENTER	1104	20	Negative	Yes	No	No	No	No	No	No	Married/Cohabiting	Injectable	Yes	Yes	No	No
NYALENDA HEALTH CENTER	1105	26	Unknown	Yes	No	No	No	No	No	No	Married/Cohabiting	Implant	Yes	Yes	No	No
LUMUMBA SUB COUNTY HOSPITAL	1106	25	Unknown	Yes	No	No	No	No	No	No	Married/Cohabiting	OCP	Yes	Yes	No	No
RABUOR SUB COUNTY HOSPITAL	1107	31	Unknown	Yes	No	No	No	No	No	No	Married/Cohabiting	Implant	Yes	Yes	No	No
AHERO COUNTY HOSPITAL	1108	34	Positive	Yes	No	No	No	No	Yes	No	Married/Cohabiting	Injectable	Yes	No	No	No
NYALENDA HEALTH CENTER	1109	25	Negative	Yes	No	No	No	No	No	No	Married/Cohabiting	Implant	Yes	Yes	No	No
KISUMU COUNTY HOSPITAL	1110	25	Negative	Yes	No	No	No	No	No	No	Married/Cohabiting	Implant	Yes	Yes	No	No
NYALENDA HEALTH CENTER	1111	23	Negative	Yes	No	No	No	No	No	No	Married/Cohabiting	Injectable	Yes	Yes	No	No
KISUMU COUNTY HOSPITAL	1112	24	Negative	Yes	No	No	No	No	No	No	Married/Cohabiting	Injectable	Yes	Yes	No	No
NYALENDA HEALTH CENTER	1113	22	Negative	Yes	No	No	No	No	No	No	Married/Cohabiting	Condoms only	Yes	Yes	No	No
MUHORONI COUNTY HOSPITAL	1114	32	Negative	Yes	No	No	No	No	No	No	Married/Cohabiting	Implant	Yes	Yes	No	No
NYALENDA HEALTH CENTER	1115	22	Negative	Yes	No	No	No	No	No	No	Married/Cohabiting	Implant	Yes	Yes	No	No
NYALENDA HEALTH CENTER	1116	23	Negative	Yes	No	No	No	No	No	No	Married/Cohabiting	Injectable	Yes	Yes	No	No
KISUMU COUNTY HOSPITAL	1117	20	Negative	Yes	No	No	No	No	No	No	Married/Cohabiting	Injectable	Yes	Yes	No	No
RABUOR SUB COUNTY HOSPITAL	1118	23	Negative	Yes	No	No	No	No	No	No	Married/Cohabiting	Injectable	Yes	Yes	No	No
MUHORONI COUNTY HOSPITAL	1119	25	Negative	Yes	No	No	No	No	No	No	Married/Cohabiting	Implant	Yes	Yes	No	No
MUHORONI COUNTY HOSPITAL	1120	24	Negative	Yes	No	No	No	No	No	No	Married/Cohabiting	Injectable	Yes	Yes	No	No
MUHORONI COUNTY HOSPITAL	1121	22	Negative	Yes	No	No	No	No	No	No	Married/Cohabiting	Injectable	Yes	Yes	No	No
KISUMU COUNTY HOSPITAL	1122	24	Negative	Yes	No	No	No	No	Yes	Yes	Married/Cohabiting	Implant	Yes	No	Yes	No
ST. ELIZABETH MISSION HOSPITAL	1123	28	Unknown	Yes	No	No	No	No	Yes	No	Married/Cohabiting	Implant	Yes	No	No	No
KISUMU COUNTY HOSPITAL	1124	25	Negative	Yes	No	No	No	No	Yes	Yes	Married/Cohabiting	Implant	Yes	No	Yes	No
KISUMU COUNTY HOSPITAL	1125	27	Negative	Yes	No	No	No	No	No	No	Married/Cohabiting	Injectable	Yes	Yes	No	No
RABUOR SUB COUNTY HOSPITAL	1126	16	Negative	No	No	No	No	No	No	No	Not married/cohabiting	Implant	Yes	Yes	No	No
KISUMU COUNTY HOSPITAL	1127	34	Negative	Yes	No	No	No	No	No	No	Married/Cohabiting	IUCD	Yes	Yes	No	No
KISUMU COUNTY HOSPITAL	1128	29	Negative	Yes	No	No	No	No	No	No	Married/Cohabiting		Yes	Yes	No	No
LUMUMBA SUB COUNTY HOSPITAL	1129	21	Unknown	Yes	No	No	No	No	Yes	No	Married/Cohabiting	Injectable	Yes	No	No	No
LUMUMBA SUB COUNTY HOSPITAL	1130	28	Negative	Yes	No	No	No	No	No	No	Married/Cohabiting	Injectable	Yes	Yes	No	No
MUHORONI COUNTY HOSPITAL	1131	27	Negative	Yes	No	No	No	No	No	No	Married/Cohabiting	Injectable	Yes	Yes	No	No
RABUOR SUB COUNTY HOSPITAL	1132	18	Unknown	Yes	No	No	No	No	No	No	Married/Cohabiting	Implant	Yes	Yes	No	No
MUHORONI COUNTY HOSPITAL	1133	20	Negative	Yes	No	No	No	No	No	No	Married/Cohabiting	Implant	Yes	Yes	No	No
RABUOR SUB COUNTY HOSPITAL	1134	38	Unknown	Yes	No	No	No	No	Yes	Yes	Married/Cohabiting	Implant	Yes	No	Yes	No
KISUMU COUNTY HOSPITAL	1135	31	Negative	Yes	No	No	No	No	No	No	Married/Cohabiting	Injectable	Yes	Yes	No	No
RABUOR SUB COUNTY HOSPITAL	1136	20	Unknown	Yes	No	No	No	No	No	No	Married/Cohabiting	Injectable	Yes	Yes	No	No
MANYWANDA SUB COUNTY HOSPITAL	1137	22	Negative	Yes	No	No	No	No	Yes	Yes	Married/Cohabiting	Injectable	Yes	No	No	No
RABUOR SUB COUNTY HOSPITAL	1138	21	Negative	Yes	No	No	No	No	No	No	Married/Cohabiting	Injectable	Yes	Yes	No	No
LUMUMBA SUB COUNTY HOSPITAL	1139	22	Negative	Yes	No	No	No	No	No	No	Married/Cohabiting		Yes	Yes	No	No
MUHORONI COUNTY HOSPITAL	1140	21	Negative	Yes	No	No	No	No	No	No	Not married/cohabiting	Injectable	Yes	Yes	No	No
RABUOR SUB COUNTY HOSPITAL	1141	33	Negative	Yes	No	No	No	No	No	No	Married/Cohabiting	Injectable	Yes	Yes	No	No
KISUMU COUNTY HOSPITAL	1142	28	Negative	Yes	No	No	No	No	No	No	Married/Cohabiting	Injectable	Yes	Yes	No	No
NYALENDA HEALTH CENTER	1143	35	Negative	Yes	No	No	No	No	No	No	Married/Cohabiting		Yes	Yes	No	No
MUHORONI COUNTY HOSPITAL	1144	29	Negative	Yes	No	No	No	No	No	No	Married/Cohabiting	Injectable	Yes	Yes	No	No
KISUMU COUNTY HOSPITAL	1145	26	Negative	Yes	No	No	No	Yes	No	No	Married/Cohabiting	Implant	Yes	Yes	No	No
NYALENDA HEALTH CENTER	1146	27	Unknown	Yes	No	No	No	No	Yes	No	Not married/cohabiting	Implant	Yes	No	No	No
RABUOR SUB COUNTY HOSPITAL	1147	24	Unknown	Yes	No	No	No	No	Yes	Yes	Not married/cohabiting	Injectable	Yes	No	No	No
NYALENDA HEALTH CENTER	1148	27	Unknown	Yes	No	No	No	No	No	No	Married/Cohabiting		Yes	Yes	No	No
NYALENDA HEALTH CENTER	1149	32	Negative	Yes	No	No	No	No	No	No	Married/Cohabiting		Yes	Yes	No	No
RABUOR SUB COUNTY HOSPITAL	1150	23	Negative	Yes	No	No	No	No	No	No	Married/Cohabiting	Injectable	Yes	Yes	No	No
RABUOR SUB COUNTY HOSPITAL	1151	24	Unknown	Yes	No	No	No	No	No	No	Married/Cohabiting	Implant	Yes	Yes	No	No
NYALENDA HEALTH CENTER	1152	20	Negative	Yes	No	No	No	No	No	No	Not married/cohabiting	Condoms only	Yes	Yes	No	No
MUHORONI COUNTY HOSPITAL	1153	22	Negative	Yes	No	No	No	No	No	No	Married/Cohabiting	Injectable	Yes	Yes	No	No
RABUOR SUB COUNTY HOSPITAL	1154	19	Negative	No	No	No	No	No	Yes	No	Not married/cohabiting		Yes	No	No	No
KISUMU COUNTY HOSPITAL	1155	34	Negative	Yes	No	No	No	No	No	No	Married/Cohabiting	Implant	Yes	Yes	No	No
RABUOR SUB COUNTY HOSPITAL	1156	28	Negative	Yes	No	No	No	No	No	No	Married/Cohabiting	Condoms only	Yes	Yes	No	No
KISUMU COUNTY HOSPITAL	1157	22	Negative	Yes	No	No	No	No	No	No	Married/Cohabiting	Implant	Yes	Yes	No	No
KISUMU COUNTY HOSPITAL	1158	23	Negative	Yes	No	No	No	No	No	No	Married/Cohabiting	Injectable	Yes	Yes	No	No
KISUMU COUNTY HOSPITAL	1159	19	Negative	Yes	No	No	No	No	No	No	Married/Cohabiting		Yes	Yes	No	No
MUHORONI COUNTY HOSPITAL	1160	27	Negative	Yes	No	No	No	No	No	No	Married/Cohabiting	Injectable	Yes	Yes	No	No
MIGOSI SUB COUNTY	1161	25	Unknown	Yes	No	No	No	No	Yes	Yes	Married/Cohabiting		Yes	No	No	No
MUHORONI COUNTY HOSPITAL	1162	24	Negative	Yes	No	No	No	No	No	No	Not married/cohabiting	Injectable	Yes	Yes	No	No
KISUMU COUNTY HOSPITAL	1163	28	Negative	Yes	No	No	No	No	No	No	Married/Cohabiting	Implant	Yes	Yes	No	No
MANYWANDA SUB COUNTY HOSPITAL	1164	19	Negative	Yes	Yes	No	Yes	Yes	Yes	No	Not married/cohabiting	Injectable	Yes	No	No	No
NYALENDA HEALTH CENTER	1165	31	Unknown	Yes	No	No	No	No	No	No	Married/Cohabiting		Yes	Yes	No	No
NYALENDA HEALTH CENTER	1166	35	Unknown	Yes	No	No	No	No	No	No	Married/Cohabiting		Yes	Yes	No	No
NYALENDA HEALTH CENTER	1167	22	Unknown	Yes	No	No	No	No	Yes	No	Married/Cohabiting	Implant	Yes	No	No	No
RABUOR SUB COUNTY HOSPITAL	1168	22	Unknown	Yes	No	No	No	No	No	No	Married/Cohabiting	Implant	Yes	Yes	No	No
KISUMU COUNTY HOSPITAL	1169	28	Unknown	Yes	No	No	No	No	Yes	No	Married/Cohabiting	Implant	Yes	No	No	No
KISUMU COUNTY HOSPITAL	1170	25	Negative	Yes	No	No	No	No	No	No	Married/Cohabiting	IUCD	Yes	Yes	No	No
KISUMU COUNTY HOSPITAL	1171	30	Negative	Yes	No	No	No	No	No	No	Married/Cohabiting	OCP	Yes	Yes	No	No
KISUMU COUNTY HOSPITAL	1172	22	Negative	Yes	No	No	No	No	Yes	No	Not married/cohabiting	Implant	Yes	No	No	No
MUHORONI COUNTY HOSPITAL	1173	28	Unknown	Yes	No	No	No	No	No	No	Not married/cohabiting	OCP	Yes	Yes	No	No
NYALENDA HEALTH CENTER	1174	22	Unknown	Yes	No	No	No	No	Yes	No	Not married/cohabiting	Injectable	Yes	No	No	No
KISUMU COUNTY HOSPITAL	1175	23	Negative	Yes	No	No	No	No	No	No	Married/Cohabiting	Implant	Yes	Yes	No	No
NYALENDA HEALTH CENTER	1176	23	Negative	Yes	No	No	No	No	No	No	Married/Cohabiting	Implant	Yes	Yes	No	No
RABUOR SUB COUNTY HOSPITAL	1177	26	Negative	Yes	No	No	No	No	No	No	Married/Cohabiting	Injectable	Yes	Yes	No	No
MUHORONI COUNTY HOSPITAL	1178	32	Negative	Yes	No	No	No	No	No	No	Married/Cohabiting	Injectable	Yes	Yes	No	No
RABUOR SUB COUNTY HOSPITAL	1179	30	Unknown	Yes	No	No	No	No	No	No	Married/Cohabiting	Injectable	Yes	Yes	No	No
NYALENDA HEALTH CENTER	1180	21	Unknown	Yes	No	No	No	No	No	No	Not married/cohabiting	Injectable	Yes	Yes	No	No
KISUMU COUNTY HOSPITAL	1181	27	Negative	Yes	No	No	No	No	No	No	Married/Cohabiting	Injectable	Yes	Yes	No	No
MUHORONI COUNTY HOSPITAL	1182	25	Unknown	Yes	No	No	No	No	No	No	Married/Cohabiting	OCP	Yes	Yes	No	No
NYAKACH COUNTY HOSPITAL	1183	34	Positive	Yes	No	No	No	No	Yes	No	Married/Cohabiting		Yes	No	No	No
NYALENDA HEALTH CENTER	1184	36	Unknown	Yes	No	No	No	No	Yes	Yes	Married/Cohabiting	Injectable	Yes	No	No	No
MUHORONI COUNTY HOSPITAL	1185	22	Negative	Yes	No	No	No	No	No	No	Married/Cohabiting	Injectable	Yes	Yes	No	No
RABUOR SUB COUNTY HOSPITAL	1186	28	Negative	Yes	No	No	No	No	No	No	Not married/cohabiting	OCP	Yes	Yes	No	No
KISUMU COUNTY HOSPITAL	1187	21	Unknown	Yes	No	No	No	No	Yes	No	Married/Cohabiting	Injectable	Yes	No	No	No
NYALENDA HEALTH CENTER	1188	22	Positive	Yes	No	No	No	No	Yes	Yes	Married/Cohabiting		Yes	No	Yes	No
RABUOR SUB COUNTY HOSPITAL	1189	18	Negative	No	No	No	No	No	No	No	Not married/cohabiting	Implant	Yes	Yes	No	No
KISUMU COUNTY HOSPITAL	1190	23	Negative	Yes	No	No	No	No	No	No	Married/Cohabiting	Implant	Yes	Yes	No	No
NYAKACH COUNTY HOSPITAL	1191	34	Positive	Yes	No	No	No	No	Yes	No	Married/Cohabiting		Yes	No	No	No
KISUMU COUNTY HOSPITAL	1192	33	Negative	Yes	No	No	No	No	No	No	Married/Cohabiting	Implant	Yes	Yes	No	No
NYALENDA HEALTH CENTER	1193	33	Unknown	Yes	No	No	No	No	Yes	Yes	Married/Cohabiting	Other	Yes	No	Yes	No
AHERO COUNTY HOSPITAL	1194	45	Negative	Yes	No	No	No	No	Yes	No	Married/Cohabiting	Implant	Yes	No	No	No
RABUOR SUB COUNTY HOSPITAL	1195	24	Negative	Yes	No	No	No	No	No	No	Married/Cohabiting	Implant	Yes	Yes	No	No
RABUOR SUB COUNTY HOSPITAL	1196	20	Negative	Yes	No	No	No	No	No	No	Married/Cohabiting	Injectable	Yes	Yes	No	No
KISUMU COUNTY HOSPITAL	1197	32	Negative	Yes	No	No	No	No	No	No	Married/Cohabiting	Implant	Yes	Yes	No	No
RABUOR SUB COUNTY HOSPITAL	1198	32	Negative	Yes	No	No	No	No	No	No	Married/Cohabiting	Implant	Yes	Yes	No	No
KISUMU COUNTY HOSPITAL	1199	24	Negative	Yes	No	No	No	No	No	No	Married/Cohabiting	Condoms only	Yes	Yes	No	No
RABUOR SUB COUNTY HOSPITAL	1200	22	Negative	Yes	No	No	No	No	No	No	Married/Cohabiting	Injectable	Yes	Yes	No	No
NYALENDA HEALTH CENTER	1201	30	Negative	Yes	No	No	No	No	No	No	Married/Cohabiting	OCP	Yes	Yes	No	No
AHERO COUNTY HOSPITAL	1202	27	Unknown	Yes	No	No	No	No	Yes	No	Married/Cohabiting	Implant	Yes	No	No	No
MUHORONI COUNTY HOSPITAL	1203	25	Negative	Yes	No	No	No	No	No	No	Married/Cohabiting	Injectable	Yes	Yes	No	No
NYALENDA HEALTH CENTER	1204	20		Yes	No	No	No	No	No	No	Not married/cohabiting		Yes	Yes	No	No
KISUMU COUNTY HOSPITAL	1205	23	Unknown	Yes	No	No	No	No	No	No	Married/Cohabiting	Injectable	Yes	Yes	No	No
ST. ELIZABETH MISSION HOSPITAL	1206	19	Unknown	Yes	No	No	No	No	Yes	Yes	Married/Cohabiting	Implant	Yes	No	Yes	No
NYALENDA HEALTH CENTER	1207	21	Negative	Yes	No	No	No	No	No	No	Married/Cohabiting	Implant	Yes	Yes	No	No
KISUMU COUNTY HOSPITAL	1208	29	Negative	Yes	No	No	No	No	No	No	Married/Cohabiting	Implant	Yes	Yes	No	No
NYAKACH COUNTY HOSPITAL	1209	34	Positive	Yes	No	No	No	No	Yes	No	Married/Cohabiting		Yes	No	No	No
AIRPORT DISPENSARY	1210	24	Unknown	Yes	No	No	No	Yes	Yes	Yes	Married/Cohabiting	Injectable	Yes	No	Yes	No
RABUOR SUB COUNTY HOSPITAL	1211	20	Unknown	Yes	No	No	No	No	No	No	Married/Cohabiting	Injectable	Yes	Yes	No	No
NYALENDA HEALTH CENTER	1212	20	Unknown	Yes	No	No	No	No	No	No	Married/Cohabiting	Implant	Yes	Yes	No	No
NYALENDA HEALTH CENTER	1213	27	Negative	Yes	No	No	No	No	No	No	Married/Cohabiting	Implant	Yes	Yes	No	No
KISUMU COUNTY HOSPITAL	1214	21	Negative	Yes	No	No	No	No	No	No	Married/Cohabiting		Yes	Yes	No	No
RABUOR SUB COUNTY HOSPITAL	1215	25	Unknown	Yes	No	No	No	No	No	No	Not married/cohabiting	Injectable	Yes	Yes	No	No
ST. ELIZABETH MISSION HOSPITAL	1216	45	Unknown	Yes	No	No	No	No	Yes	No	Married/Cohabiting	Injectable	Yes	No	No	No
KISUMU COUNTY HOSPITAL	1217	29	Negative	Yes	No	No	No	No	No	No	Married/Cohabiting	Injectable	Yes	Yes	No	No
MUHORONI COUNTY HOSPITAL	1218	24	Unknown	Yes	No	No	No	No	No	No	Married/Cohabiting	Injectable	Yes	Yes	No	No
KISUMU COUNTY HOSPITAL	1219	26	Unknown	Yes	No	No	No	No	Yes	No	Married/Cohabiting	Implant	Yes	No	No	No
RABUOR SUB COUNTY HOSPITAL	1220	20	Negative	Yes	No	No	No	No	No	No	Married/Cohabiting	Injectable	Yes	Yes	No	No
MUHORONI COUNTY HOSPITAL	1221	20	Unknown	Yes	No	No	No	No	No	No	Married/Cohabiting	Injectable	Yes	Yes	No	No
KISUMU COUNTY HOSPITAL	1222	22	Negative	Yes	No	No	No	No	No	No	Married/Cohabiting	Implant	Yes	Yes	No	No
KISUMU COUNTY HOSPITAL	1223	34	Unknown	Yes	No	No	No	No	No	No	Married/Cohabiting	Injectable	Yes	Yes	No	No
KISUMU COUNTY HOSPITAL	1224	32	Negative	Yes	No	No	No	No	No	No	Married/Cohabiting	Injectable	Yes	Yes	No	No
KISUMU COUNTY HOSPITAL	1225	26	Negative	Yes	No	No	No	No	No	No	Married/Cohabiting	Implant	Yes	Yes	No	No
MANYWANDA SUB COUNTY HOSPITAL	1226	17	Positive	Yes	No	No	No	No	Yes	Yes	Married/Cohabiting		Yes	No	No	No
KISUMU COUNTY HOSPITAL	1227	24	Negative	Yes	No	No	No	No	No	No	Married/Cohabiting	Injectable	Yes	Yes	No	No
RABUOR SUB COUNTY HOSPITAL	1228	21	Negative	Yes	No	No	No	No	No	No	Not married/cohabiting	Implant	Yes	Yes	No	No
KISUMU COUNTY HOSPITAL	1229	27	Unknown	Yes	No	No	No	No	No	No	Married/Cohabiting	Injectable	Yes	Yes	No	No
LUMUMBA SUB COUNTY HOSPITAL	1230	22	Negative	Yes	No	No	No	No	No	No	Married/Cohabiting		Yes	Yes	No	No
LUMUMBA SUB COUNTY HOSPITAL	1231	42	Unknown	Yes	No	No	No	No	No	No	Married/Cohabiting		Yes	Yes	No	No
KISUMU COUNTY HOSPITAL	1232	30	Negative	Yes	No	No	No	No	Yes	No	Married/Cohabiting		Yes	No	No	No
LUMUMBA SUB COUNTY HOSPITAL	1233	36	Negative	Yes	No	No	No	No	No	No	Married/Cohabiting	Injectable	Yes	Yes	No	No
KISUMU COUNTY HOSPITAL	1234	24	Negative	Yes	No	No	No	No	No	No	Married/Cohabiting	Implant	Yes	Yes	No	No
RABUOR SUB COUNTY HOSPITAL	1235	23	Negative	No	No	No	No	No	No	No	Married/Cohabiting	Implant	Yes	Yes	No	No
MUHORONI COUNTY HOSPITAL	1236	20	Unknown	Yes	No	No	No	No	No	No	Not married/cohabiting	Implant	Yes	Yes	No	No
LUMUMBA SUB COUNTY HOSPITAL	1237	25	Negative	Yes	No	No	No	No	No	No	Married/Cohabiting	IUCD	Yes	Yes	No	No
KISUMU COUNTY HOSPITAL	1238	26	Negative	Yes	No	No	No	No	No	No	Married/Cohabiting		Yes	Yes	No	No
RABUOR SUB COUNTY HOSPITAL	1239	22	Negative	Yes	No	No	No	No	Yes	Yes	Not married/cohabiting		Yes	No	Yes	No
RABUOR SUB COUNTY HOSPITAL	1240	24	Negative	Yes	No	No	No	No	No	No	Not married/cohabiting	Condoms only	Yes	Yes	No	No
RABUOR SUB COUNTY HOSPITAL	1241	21	Unknown	Yes	No	No	No	No	No	No	Married/Cohabiting	Injectable	Yes	Yes	No	No
RABUOR SUB COUNTY HOSPITAL	1242	37	Negative	Yes	No	No	No	No	No	No	Married/Cohabiting	Injectable	Yes	Yes	No	No
RABUOR SUB COUNTY HOSPITAL	1243	25	Unknown	Yes	No	No	No	No	No	No	Married/Cohabiting	Injectable	Yes	Yes	No	No
KISUMU COUNTY HOSPITAL	1244	22	Negative	Yes	No	No	No	No	No	No	Married/Cohabiting	Injectable	Yes	Yes	No	No
RABUOR SUB COUNTY HOSPITAL	1245	24	Unknown	No	No	No	No	No	No	No	Married/Cohabiting	Injectable	Yes	Yes	No	No
LUMUMBA SUB COUNTY HOSPITAL	1246	32	Negative	Yes	No	No	No	No	No	No	Married/Cohabiting		Yes	Yes	No	No
RABUOR SUB COUNTY HOSPITAL	1247	16	Unknown	No	No	No	No	No	No	No	Not married/cohabiting	Implant	Yes	Yes	No	No
NYALENDA HEALTH CENTER	1248	24	Unknown	Yes	No	No	No	No	No	No	Not married/cohabiting	Injectable	Yes	Yes	No	No
KISUMU COUNTY HOSPITAL	1249	24	Negative	Yes	No	No	No	No	No	No	Married/Cohabiting	Implant	Yes	Yes	No	No
RABUOR SUB COUNTY HOSPITAL	1250	21	Negative	Yes	No	No	No	No	No	No	Not married/cohabiting	Injectable	Yes	Yes	No	No
MUHORONI COUNTY HOSPITAL	1251	23	Negative	Yes	No	No	No	No	No	No	Married/Cohabiting	Injectable	Yes	Yes	No	No
MUHORONI COUNTY HOSPITAL	1252	31	Negative	Yes	No	No	No	No	No	No	Married/Cohabiting	OCP	Yes	Yes	No	No
KISUMU COUNTY HOSPITAL	1253	35	Negative	Yes	No	No	No	No	No	No	Married/Cohabiting	Implant	Yes	Yes	No	No
RABUOR SUB COUNTY HOSPITAL	1254	33	Negative	Yes	No	No	No	No	No	No	Married/Cohabiting	Implant	Yes	Yes	No	No
RABUOR SUB COUNTY HOSPITAL	1255	22	Negative	Yes	No	No	No	No	No	No	Married/Cohabiting	Implant	Yes	Yes	No	No
LUMUMBA SUB COUNTY HOSPITAL	1256	20	Negative	Yes	No	No	No	No	No	No	Married/Cohabiting	Implant	Yes	Yes	No	No
KISUMU COUNTY HOSPITAL	1257	26	Negative	Yes	No	No	No	No	No	No	Married/Cohabiting	Implant	Yes	Yes	No	No
RABUOR SUB COUNTY HOSPITAL	1258	18	Unknown	Yes	No	No	No	No	No	No	Married/Cohabiting	Injectable	Yes	Yes	No	No
KISUMU COUNTY HOSPITAL	1259	23	Negative	Yes	No	No	No	No	No	No	Married/Cohabiting	Injectable	Yes	Yes	No	No
LUMUMBA SUB COUNTY HOSPITAL	1260	35	Negative	Yes	No	No	No	No	No	No	Married/Cohabiting	Injectable	Yes	Yes	No	No
KISUMU COUNTY HOSPITAL	1261	19	Negative	Yes	No	No	No	No	No	No	Married/Cohabiting		Yes	Yes	No	No
LUMUMBA SUB COUNTY HOSPITAL	1262	21	Negative	Yes	No	No	No	No	Yes	No	Married/Cohabiting	Implant	Yes	No	No	No
NYALENDA HEALTH CENTER	1263	21	Positive	Yes	No	No	No	No	Yes	No	Married/Cohabiting		Yes	No	No	No
LUMUMBA SUB COUNTY HOSPITAL	1264	28	Negative	Yes	No	No	No	No	No	No	Married/Cohabiting	Injectable	Yes	Yes	No	No
MUHORONI COUNTY HOSPITAL	1265	29	Negative	Yes	No	No	No	No	No	No	Married/Cohabiting	Implant	Yes	Yes	No	No
KISUMU COUNTY HOSPITAL	1266	26	Unknown	Yes	No	No	No	No	Yes	No	Married/Cohabiting	Injectable	Yes	No	No	No
KISUMU COUNTY HOSPITAL	1267	21	Negative	Yes	No	No	No	No	No	No	Married/Cohabiting	Implant	Yes	Yes	No	No
KISUMU COUNTY HOSPITAL	1268	25	Negative	Yes	No	No	No	No	No	No	Married/Cohabiting	Injectable	Yes	Yes	No	No
LUMUMBA SUB COUNTY HOSPITAL	1269	18	Negative	Yes	No	No	No	No	No	No	Not married/cohabiting	Implant	Yes	Yes	No	No
KISUMU COUNTY HOSPITAL	1270	28	Negative	Yes	No	No	No	No	No	No	Married/Cohabiting		Yes	Yes	No	No
CHULAIMBO COUNTY HOSPITAL	1271	30	Positive	Yes	No	No	No	No	Yes	No	Married/Cohabiting	Implant	Yes	No	No	No
